# Supplementary material for: Differences in Integron Cassette Excision Dynamics Shape a Trade-Off between Evolvability and Genetic Capacitance
Source: mBio. 2017 Mar 28;8(2):e02296-16. doi: 10.1128/mBio.02296-16 (PMC5371416; doi:10.1128/mBio.02296-16)
Supplement: DATA SET S1 [file mbo002173252sd1.xlsx]

## Sheet: Feuil1
ID	type	N_attC	N_resistance	ID_replicon	decision	Near_Core	start	end	Phylum	Class	Order	Replicon_type	Clade	Size	Inverted_integrase	Class12345	Ngenes	N_genomes	genome	AN	strand	RefSeq	Genome_size	dif_estimation	mid_Ori	GC_min	GC_max	strand_type
acba.003.c01.14_integron_01	complete	4.0	3.0	acba.003.c01.14	MOBILE	0	3620981	3625513	Proteobacteria	Gammaproteobacteria	Pseudomonadales	C	Gammaproteobacteria	3936291	0	1.0	3607.0	550	acba	NC_010410	-1	NC_010410.1	3936291	1967980.0	3936125.5	3936024	1898685	Leading
acba.003.c01.14_integron_03	In0	0.0	0.0	acba.003.c01.14	MOBILE	0	3677407	3678559	Proteobacteria	Gammaproteobacteria	Pseudomonadales	C	Gammaproteobacteria	3936291	0	1.0	3607.0	550	acba	NC_010410	-1	NC_010410.1	3936291	1967980.0	3936125.5	3936024	1898685	Leading
acba.004.c01.14_integron_01	complete	3.0	3.0	acba.004.c01.14	MOBILE	0	249667	253349	Proteobacteria	Gammaproteobacteria	Pseudomonadales	C	Gammaproteobacteria	3904116	0	1.0	3667.0	550	acba	NC_010611	1	NC_010611.1	3904116	1959133.5	7075.5	7201	1930936	Leading
acba.006.c01.14_integron_01	complete	3.0	2.0	acba.006.c01.14	MOBILE	0	311597	315161	Proteobacteria	Gammaproteobacteria	Pseudomonadales	C	Gammaproteobacteria	4050513	0	1.0	3790.0	550	acba	NC_011586	1	NC_011586.1	4050513	2048675.0	23418.5	23518	2150084	Leading
acba.007.c01.13_integron_01	complete	3.0	4.0	acba.007.c01.13	MOBILE	0	1342193	1346025	Proteobacteria	Gammaproteobacteria	Pseudomonadales	C	Gammaproteobacteria	3991133	0	1.0	3862.0	550	acba	NC_017171	1	NC_017171.1	3991133	2002668.5	7102.0	7201	2056832	Leading
acba.008.c01.13_integron_01	complete	1.0	1.0	acba.008.c01.13	MOBILE	0	1244964	1247138	Proteobacteria	Gammaproteobacteria	Pseudomonadales	C	Gammaproteobacteria	3940614	1	1.0	3715.0	550	acba	NC_017162	-1	NC_017162.1	3940614	1988355.5	18048.5	18147	2392097	Lagging
acba.009.c01.13_integron_01	complete	3.0	4.0	acba.009.c01.13	MOBILE	0	264294	268126	Proteobacteria	Gammaproteobacteria	Pseudomonadales	C	Gammaproteobacteria	4138388	0	1.0	3851.0	550	acba	NC_017387	1	NC_017387.1	4138388	2084295.0	15101.0	15227	2149348	Leading
acba.009.c01.13_integron_02	complete	3.0	3.0	acba.009.c01.13	MOBILE	0	274966	278960	Proteobacteria	Gammaproteobacteria	Pseudomonadales	C	Gammaproteobacteria	4138388	0	1.0	3851.0	550	acba	NC_017387	1	NC_017387.1	4138388	2084295.0	15101.0	15227	2149348	Leading
acba.010.c01.12_integron_01	complete	3.0	4.0	acba.010.c01.12	MOBILE	0	1376883	1380661	Proteobacteria	Gammaproteobacteria	Pseudomonadales	C	Gammaproteobacteria	3964912	0	1.0	3704.0	550	acba	NC_017847	1	NC_017847.1	3964912	1982636.0	180.0	3964901	1962159	Leading
acba.010.c01.12_integron_02	complete	5.0	3.0	acba.010.c01.12	MOBILE	0	2664312	2669127	Proteobacteria	Gammaproteobacteria	Pseudomonadales	C	Gammaproteobacteria	3964912	0	1.0	3704.0	550	acba	NC_017847	1	NC_017847.1	3964912	1982636.0	180.0	3964901	1962159	Lagging
acba.011.c01.11_integron_01	complete	3.0	3.0	acba.011.c01.11	MOBILE	0	2825148	2828926	Proteobacteria	Gammaproteobacteria	Pseudomonadales	C	Gammaproteobacteria	3957368	0	1.0	3678.0	550	acba	NC_018706	-1	NC_018706.1	3957368	2219821.5	241137.5	241236	2287545	Leading
alma.001.c01.14_integron_03	complete	15.0	0.0	alma.001.c01.14	MOBILE	0	653888	673058	Proteobacteria	Gammaproteobacteria	Alteromonadales	C	Gammaproteobacteria	4480937	0	0.0	3965.0	550	alma	NC_011138	-1	NC_011138.1	4412282	2199668.5	4405809.5	1458	2237190	Lagging
alma.004.c01.11_integron_01	complete	2.0	0.0	alma.004.c01.11	MOBILE	0	581775	585034	Proteobacteria	Gammaproteobacteria	Alteromonadales	C	Gammaproteobacteria	4629479	0	0.0	3912.0	550	alma	NC_018679	-1	NC_018679.1	4629479	2314791.0	51.5	36	2404502	Lagging
alma.005.c01.11_integron_01	complete	2.0	0.0	alma.005.c01.11	MOBILE	0	593611	596333	Proteobacteria	Gammaproteobacteria	Alteromonadales	C	Gammaproteobacteria	4480507	0	0.0	3772.0	550	alma	NC_018692	-1	NC_018692.1	4480507	2240567.5	314.0	18140	2273447	Lagging
codi.004.c01.12_integron_01	In0	0.0	0.0	codi.004.c01.12	MOBILE	0	921275	922141	Actinobacteria	Actinobacteridae	Actinomycetales	C	Actinobacteria	2485519	0	1.0	2361.0	280	codi	NC_016800	1	NC_016800.1	2485519	1244741.0	1981.5	2468939	1250194	Leading
codi.004.c01.12_integron_02	In0	0.0	0.0	codi.004.c01.12	MOBILE	0	2389799	2390867	Actinobacteria	Actinobacteridae	Actinomycetales	C	Actinobacteria	2485519	0	1.0	2361.0	280	codi	NC_016800	1	NC_016800.1	2485519	1244741.0	1981.5	2468939	1250194	Lagging
cote.002.c01.13_integron_02	In0	0.0	0.0	cote.002.c01.13	MOBILE	ND	2784725	2785726	Proteobacteria	Betaproteobacteria	Burkholderiales	C	Betaproteobacteria	5373643	0	1.0	4799.0	153	cote	NC_013446	-1	NC_013446.1	5373643	2718569.5	31748.0	5369265	2643627	Leading
dein.001.c01.13_integron_01	complete	1.0	2.0	dein.001.c01.13	MOBILE	ND	10162	12623	Chrysiogenetes	Chrysiogenales	Chrysiogenaceae	C	Chrysiogenetes	2928377	0	1.0	2571.0	1	dein	NC_014836	-1	NC_014836.1	2928377	1465762.0	1573.5	17012	1439266	Leading
esco.010.c01.13_integron_01	complete	2.0	1.0	esco.010.c01.13	MOBILE	0	4993107	4996607	Proteobacteria	Gammaproteobacteria	Enterobacteriales	C	Gammaproteobacteria	5202090	0	1.0	4819.0	550	esco	NC_011751	1	NC_011751.1	5202090	1811644.5	4412689.5	4412464	1749902	Leading
esco.031.c01.13_integron_01	complete	1.0	2.0	esco.031.c01.13	MOBILE	0	4358707	4361171	Proteobacteria	Gammaproteobacteria	Enterobacteriales	C	Gammaproteobacteria	5241977	0	1.0	4772.0	550	esco	NC_017626	1	NC_017626.1	5241977	1770394.0	4391382.5	4391157	1680989	Lagging
esco.056.c01.11_integron_01	complete	1.0	1.0	esco.056.c01.11	MOBILE	0	86156	88377	Proteobacteria	Gammaproteobacteria	Enterobacteriales	C	Gammaproteobacteria	5253138	0	1.0	4969.0	550	esco	NC_018650	1	NC_018650.1	5253138	2579376.5	5205945.5	847	2676557	Leading
esco.057.c01.11_integron_01	complete	1.0	1.0	esco.057.c01.11	MOBILE	0	84964	87185	Proteobacteria	Gammaproteobacteria	Enterobacteriales	C	Gammaproteobacteria	5273097	0	1.0	4974.0	550	esco	NC_018658	-1	NC_018658.1	5273097	2589356.0	5225904.5	847	2685829	Lagging
esco.058.c01.11_integron_01	complete	1.0	1.0	esco.058.c01.11	MOBILE	0	76585	78806	Proteobacteria	Gammaproteobacteria	Enterobacteriales	C	Gammaproteobacteria	5312586	0	1.0	5039.0	550	esco	NC_018661	1	NC_018661.1	5312586	2609080.5	5265373.5	827	2684253	Leading
klox.002.c01.12_integron_01	complete	2.0	0.0	klox.002.c01.12	MOBILE	ND	2046378	2049044	Proteobacteria	Gammaproteobacteria	Enterobacteriales	C	Gammaproteobacteria	6097032	0	1.0	5701.0	550	klox	NC_018106	1	NC_018106.1	6097032	2986211.0	6034727.0	57	3142595	Leading
psae.003.c01.14_integron_01	In0	0.0	0.0	psae.003.c01.14	MOBILE	0	5509832	5510901	Proteobacteria	Gammaproteobacteria	Pseudomonadales	C	Gammaproteobacteria	6588339	0	1.0	6286.0	550	psae	NC_009656	-1	NC_009656.1	6588339	3294391.5	222.0	6562141	3194387	Leading
psae.006.c01.12_integron_01	complete	3.0	4.0	psae.006.c01.12	MOBILE	0	1893985	1897973	Proteobacteria	Gammaproteobacteria	Pseudomonadales	C	Gammaproteobacteria	6764661	0	1.0	6268.0	550	psae	NC_017549	1	NC_017549.1	6764661	3382479.0	148.5	6733791	3459493	Leading
psst.004.c01.11_integron_01	complete	7.0	0.0	psst.004.c01.11	MOBILE	0	1584744	1591447	Proteobacteria	Gammaproteobacteria	Pseudomonadales	C	Gammaproteobacteria	4709064	0	0.0	4300.0	550	psst	NC_018028	-1	NC_018028.1	4709064	2350486.5	4705018.5	4651135	2217439	Lagging
psst.005.c01.11_integron_01	complete	5.0	0.0	psst.005.c01.11	MOBILE	0	1528538	1533673	Proteobacteria	Gammaproteobacteria	Pseudomonadales	C	Gammaproteobacteria	4174118	0	0.0	3815.0	550	psst	NC_018177	-1	NC_018177.1	4174118	2087267.0	208.0	10705	2109688	Lagging
saen.019.c01.13_integron_01	complete	2.0	3.0	saen.019.c01.13	MOBILE	0	4072795	4076263	Proteobacteria	Gammaproteobacteria	Enterobacteriales	C	Gammaproteobacteria	4954814	0	1.0	4713.0	550	saen	NC_016860	1	NC_016860.1	4954814	1711681.5	4189088.5	4189476	1633756	Lagging
shba.002.c01.14_integron_02	In0	0.0	0.0	shba.002.c01.14	MOBILE	0	2068191	2069150	Proteobacteria	Gammaproteobacteria	Alteromonadales	C	Gammaproteobacteria	5347283	0	0.0	4499.0	550	shba	NC_009997	1	NC_009997.1	5347283	2673800.0	158.5	105	2735345	Leading
shba.003.c01.14_integron_04	complete	1.0	0.0	shba.003.c01.14	MOBILE	0	2030741	2035981	Proteobacteria	Gammaproteobacteria	Alteromonadales	C	Gammaproteobacteria	5229686	0	0.0	4323.0	550	shba	NC_009665	1	NC_009665.1	5229686	2615001.5	158.5	105	2634401	Leading
shba.003.c01.14_integron_06	complete	5.0	0.0	shba.003.c01.14	MOBILE	0	3996062	4003897	Proteobacteria	Gammaproteobacteria	Alteromonadales	C	Gammaproteobacteria	5229686	0	0.0	4323.0	550	shba	NC_009665	-1	NC_009665.1	5229686	2615001.5	158.5	105	2634401	Leading
shba.005.c01.13_integron_02	In0	0.0	0.0	shba.005.c01.13	MOBILE	0	2068779	2069738	Proteobacteria	Gammaproteobacteria	Alteromonadales	C	Gammaproteobacteria	5288069	0	0.0	4471.0	550	shba	NC_016901	1	NC_016901.1	5288069	2643885.0	5287919.5	44	2684896	Leading
shfl.004.c01.13_integron_01	complete	2.0	2.0	shfl.004.c01.13	MOBILE	0	1109123	1112141	Proteobacteria	Gammaproteobacteria	Enterobacteriales	C	Gammaproteobacteria	4650856	0	1.0	4372.0	550	shfl	NC_017328	-1	NC_017328.1	4650856	1647396.5	3972824.5	3853923	1660832	Lagging
vich.003.c01.13_integron_01	complete	1.0	0.0	vich.003.c01.13	MOBILE	0	2970831	2976303	Proteobacteria	Gammaproteobacteria	Vibrionales	C	Gammaproteobacteria	3149584	0	0.0	2768.0	550	vich	NC_012668	1	NC_012668.1	3149584	2092378.0	517586.0	509270	2076134	Lagging
vich.008.c01.12_integron_01	complete	1.0	0.0	vich.008.c01.12	MOBILE	0	165005	170477	Proteobacteria	Gammaproteobacteria	Vibrionales	C	Gammaproteobacteria	3031375	0	0.0	2805.0	550	vich	NC_016445	-1	NC_016445.1	3031375	1038386.0	2554073.5	2555260	1041079	Lagging
pssa.001.c01.12_integron_01	complete	28.0	0.0	pssa.001.c01.12	NOT_MOBILE	ND	155145	167663	Proteobacteria	Gammaproteobacteria	Xanthomonadales	C	Gammaproteobacteria	3452554	0	0.0	3149.0	550	pssa	NC_016147	1	NC_016147.1	3452554	1727760.0	1483.0	131835	1722959	Leading
pssu.001.c01.13_integron_01	complete	26.0	1.0	pssu.001.c01.13	NOT_MOBILE	ND	2115249	2132135	Proteobacteria	Gammaproteobacteria	Xanthomonadales	C	Gammaproteobacteria	3419049	0	0.0	3070.0	550	pssu	NC_014924	-1	NC_014924.1	3419049	1711194.5	1670.0	14290	1723185	Leading
sade.001.c01.14_integron_01	complete	65.0	1.0	sade.001.c01.14	NOT_MOBILE	ND	524008	568028	Proteobacteria	Gammaproteobacteria	Alteromonadales	C	Gammaproteobacteria	5057531	0	0.0	4007.0	550	sade	NC_007912	1	NC_007912.1	5057531	2524152.0	5052917.5	5048205	2474448	Leading
tetu.001.c01.13_integron_04	complete	36.0	0.0	tetu.001.c01.13	NOT_MOBILE	ND	1824701	1862832	Proteobacteria	Gammaproteobacteria	Alteromonadales	C	Gammaproteobacteria	5193164	0	0.0	4254.0	550	tetu	NC_012997	1	NC_012997.1	5193164	2596437.0	5193019.0	5187399	2540215	Leading
vian.001.c02.13_integron_01	complete	63.0	0.0	vian.001.c02.13	NOT_MOBILE	ND	987961	225	Proteobacteria	Gammaproteobacteria	Vibrionales	C	Gammaproteobacteria	988135	0	0.0	920.0	550	vian	NC_015637	1	NC_015637.1	988135	40416.5	534484.0	534975	17591	Leading
vian.001.c02.13_integron_01	complete	63.0	0.0	vian.001.c02.13	NOT_MOBILE		987961	225	Proteobacteria	Gammaproteobacteria	Vibrionales	C	Gammaproteobacteria	988135	0	0.0	920.0	550	vian	NC_015637	1	NC_015637.1	988135	40416.5	534484.0	534975	17591	Leading
vich.001.c02.15_integron_01	complete	171.0	1.0	vich.001.c02.15	NOT_MOBILE	1	309750	435034	Proteobacteria	Gammaproteobacteria	Vibrionales	C	Gammaproteobacteria	1072315	0	0.0	970.0	550	vich	NC_002506	1	NC_002506.1	1072315	536847.5	690.0	79	507060	Leading
vich.002.c02.16_integron_02	complete	110.0	0.0	vich.002.c02.16	NOT_MOBILE	1	833461	916350	Proteobacteria	Gammaproteobacteria	Vibrionales	C	Gammaproteobacteria	1108250	0	0.0	1133.0	550	vich	NC_009456	-1	NC_009456.1	1108250	706155.0	152030.0	1108189	567674	Leading
vich.003.c02.13_integron_02	complete	122.0	1.0	vich.003.c02.13	NOT_MOBILE	1	958793	1050596	Proteobacteria	Gammaproteobacteria	Vibrionales	C	Gammaproteobacteria	1086784	0	0.0	1004.0	550	vich	NC_012667	-1	NC_012667.1	1086784	816392.5	273000.5	273869	852074	Leading
vich.004.c02.13_integron_01	complete	133.0	1.0	vich.004.c02.13	NOT_MOBILE	1	310949	409049	Proteobacteria	Gammaproteobacteria	Vibrionales	C	Gammaproteobacteria	1046382	0	0.0	964.0	550	vich	NC_012580	1	NC_012580.1	1046382	523881.0	690.0	79	481075	Leading
vich.005.c02.13_integron_01	In0	0.0	0.0	vich.005.c02.13	NOT_MOBILE	1	289881	290843	Proteobacteria	Gammaproteobacteria	Vibrionales	C	Gammaproteobacteria	946986	0	0.0	825.0	550	vich	NC_017269	1	NC_017269.1	946986	474183.0	690.0	946636	403294	Leading
vich.005.c02.13_integron_02	complete	48.0	0.0	vich.005.c02.13	NOT_MOBILE	1	294428	331718	Proteobacteria	Gammaproteobacteria	Vibrionales	C	Gammaproteobacteria	946986	0	0.0	825.0	550	vich	NC_017269	1	NC_017269.1	946986	474183.0	690.0	946636	403294	Leading
vich.006.c02.13_integron_01	complete	113.0	0.0	vich.006.c02.13	NOT_MOBILE	1	344619	430481	Proteobacteria	Gammaproteobacteria	Vibrionales	C	Gammaproteobacteria	1111222	0	0.0	1117.0	550	vich	NC_012583	1	NC_012583.1	1111222	556301.0	690.0	79	696264	Leading
vich.007.c02.12_integron_01	complete	171.0	1.0	vich.007.c02.12	NOT_MOBILE	1	309717	434853	Proteobacteria	Gammaproteobacteria	Vibrionales	C	Gammaproteobacteria	1072136	0	0.0	1029.0	550	vich	NC_016945	1	NC_016945.1	1072136	536584.5	516.5	79	506879	Leading
vich.008.c02.12_integron_01	complete	131.0	1.0	vich.008.c02.12	NOT_MOBILE	1	36195	135928	Proteobacteria	Gammaproteobacteria	Vibrionales	C	Gammaproteobacteria	1046365	0	0.0	1040.0	550	vich	NC_016446	1	NC_016446.1	1046365	250341.5	773524.0	772215	207600	Leading
viex.001.c01.13_integron_01	complete	57.0	1.0	viex.001.c01.13	NOT_MOBILE	ND	1744165	1786043	Proteobacteria	Gammaproteobacteria	Vibrionales	C	Gammaproteobacteria	3259580	0	0.0	2915.0	550	viex	NC_013456	1	NC_013456.1	3259580	2057468.0	427678.0	428062	2066673	Leading
vifi.001.c02.14_integron_01	complete	31.0	1.0	vifi.001.c02.14	NOT_MOBILE	ND	706054	736001	Proteobacteria	Gammaproteobacteria	Vibrionales	C	Gammaproteobacteria	1330333	0	0.0	1174.0	550	vifi	NC_006841	-1	NC_006841.1	1332022	666533.5	522.5	1331880	659072	Leading
vifi.002.c02.14_integron_01	complete	100.0	0.0	vifi.002.c02.14	NOT_MOBILE	ND	716577	818228	Proteobacteria	Gammaproteobacteria	Vibrionales	C	Gammaproteobacteria	1418848	0	0.0	1254.0	550	vifi	NC_011186	-1	NC_011186.1	1418848	709950.5	526.5	1418706	681447	Leading
vifu.001.c02.13_integron_01	complete	58.0	0.0	vifu.001.c02.13	NOT_MOBILE	ND	1621672	195	Proteobacteria	Gammaproteobacteria	Vibrionales	C	Gammaproteobacteria	1621862	0	0.0	1449.0	550	vifu	NC_016628	1	NC_016628.1	1621862	219498.5	1030429.5	1030669	198023	Leading
vipa.001.c01.14_integron_01	complete	66.0	0.0	vipa.001.c01.14	NOT_MOBILE	1	1901751	1949243	Proteobacteria	Gammaproteobacteria	Vibrionales	C	Gammaproteobacteria	3288558	0	0.0	3079.0	550	vipa	NC_004603	-1	NC_004603.1	3288558	1644412.5	133.5	3288308	1667046	Leading
vivu.001.c01.15_integron_01	complete	203.0	1.0	vivu.001.c01.15	NOT_MOBILE	ND	2438314	2589649	Proteobacteria	Gammaproteobacteria	Vibrionales	C	Gammaproteobacteria	3281866	0	0.0	2896.0	550	vivu	NC_004459	1	NC_004459.1	3281945	2653541.0	1012568.5	1013752	2639994	Leading
vivu.001.c01.15_integron_01	complete	203.0	1.0	vivu.001.c01.15	NOT_MOBILE		2438314	2589649	Proteobacteria	Gammaproteobacteria	Vibrionales	C	Gammaproteobacteria	3281866	0	0.0	2896.0	550	vivu	NC_004459	1	NC_004459.1	3281945	2653541.0	1012568.5	1013752	2639994	Leading
vivu.002.c01.14_integron_01	complete	186.0	1.0	vivu.002.c01.14	NOT_MOBILE		1793117	1930904	Proteobacteria	Gammaproteobacteria	Vibrionales	C	Gammaproteobacteria	3354505	0	0.0	3259.0	550	vivu	NC_005139	-1	NC_005139.1	3354505	1677371.0	118.5	3353435	1743320	Leading
vivu.002.c01.14_integron_01	complete	186.0	1.0	vivu.002.c01.14	NOT_MOBILE	ND	1793117	1930904	Proteobacteria	Gammaproteobacteria	Vibrionales	C	Gammaproteobacteria	3354505	0	0.0	3259.0	550	vivu	NC_005139	-1	NC_005139.1	3354505	1677371.0	118.5	3353435	1743320	Leading
vivu.003.c01.13_integron_01	complete	181.0	0.0	vivu.003.c01.13	NOT_MOBILE	ND	1434218	1558944	Proteobacteria	Gammaproteobacteria	Vibrionales	C	Gammaproteobacteria	3194232	0	0.0	2980.0	550	vivu	NC_014965	1	NC_014965.1	3194232	1596998.5	3194114.5	1066	1608602	Leading
xaca.001.c01.15_integron_02	complete	22.0	0.0	xaca.001.c01.15	NOT_MOBILE	1	401464	414219	Proteobacteria	Gammaproteobacteria	Xanthomonadales	C	Gammaproteobacteria	5076188	0	0.0	4179.0	550	xaca	NC_003902	-1	NC_003902.1	5076188	2539602.0	1508.0	261290	2442205	Lagging
xaca.002.c01.14_integron_02	complete	22.0	0.0	xaca.002.c01.14	NOT_MOBILE	1	402049	414813	Proteobacteria	Gammaproteobacteria	Xanthomonadales	C	Gammaproteobacteria	5148708	0	0.0	4271.0	550	xaca	NC_007086	-1	NC_007086.1	5148708	2575862.0	1508.0	5025375	2537033	Lagging
xaca.003.c01.14_integron_01	In0	0.0	0.0	xaca.003.c01.14	NOT_MOBILE	1	406984	408033	Proteobacteria	Gammaproteobacteria	Xanthomonadales	C	Gammaproteobacteria	5178466	0	0.0	4487.0	550	xaca	NC_007508	-1	NC_007508.1	5178466	2590700.5	1467.5	13170	2764239	Lagging
xaca.004.c01.13_integron_02	complete	7.0	0.0	xaca.004.c01.13	NOT_MOBILE	1	4478002	4483350	Proteobacteria	Gammaproteobacteria	Xanthomonadales	C	Gammaproteobacteria	4941214	0	0.0	4516.0	550	xaca	NC_017271	1	NC_017271.1	4941214	2472274.0	1667.0	12948	2465693	Lagging
xaca.005.c01.13_integron_01	complete	15.0	0.0	xaca.005.c01.13	NOT_MOBILE	1	392542	402061	Proteobacteria	Gammaproteobacteria	Xanthomonadales	C	Gammaproteobacteria	5079002	0	0.0	4466.0	550	xaca	NC_010688	-1	NC_010688.1	5079002	2540968.0	1467.0	248519	2769783	Lagging
acav.002.c01.13_integron_01	CALIN	3.0	0.0	acav.002.c01.13			127843	129250	Proteobacteria	Betaproteobacteria	Burkholderiales	C	Betaproteobacteria	5482170	0	0.0	4737.0	153	acav	NC_015138	-1	NC_015138.1	5482170	2786981.0	45896.0	5477271	2770504	Lagging
acba.003.c01.14_integron_02	CALIN	4.0	5.0	acba.003.c01.14			3655558	3660592	Proteobacteria	Gammaproteobacteria	Pseudomonadales	C	Gammaproteobacteria	3936291	0	0.0	3607.0	550	acba	NC_010410	-1	NC_010410.1	3936291	1967980.0	3936125.5	3936024	1898685	Leading
acba.008.c01.13_integron_02	CALIN	2.0	1.0	acba.008.c01.13			1684950	1686125	Proteobacteria	Gammaproteobacteria	Pseudomonadales	C	Gammaproteobacteria	3940614	0	0.0	3715.0	550	acba	NC_017162	1	NC_017162.1	3940614	1988355.5	18048.5	18147	2392097	Leading
acfe.001.c01.14_integron_01	CALIN	5.0	0.0	acfe.001.c01.14			612072	617312	Proteobacteria	Gammaproteobacteria	Acidithiobacillales	C	Gammaproteobacteria	2885038	0	0.0	2826.0	550	acfe	NC_011206	1	NC_011206.1	2885038	1444271.0	1752.0	2999	1585950	Leading
acfe.002.c01.14_integron_01	CALIN	5.0	0.0	acfe.002.c01.14			433554	438794	Proteobacteria	Gammaproteobacteria	Acidithiobacillales	C	Gammaproteobacteria	2982397	0	0.0	3147.0	550	acfe	NC_011761	1	NC_011761.1	2982397	1491142.5	2982341.0	1191	1704843	Leading
acfr.001.c01.12_integron_01	CALIN	2.0	0.0	acfr.001.c01.12			53769	57138	Proteobacteria	Gammaproteobacteria	Acidithiobacillales	C	Gammaproteobacteria	3207552	0	0.0	3093.0	550	acfr	NC_015942	-1	NC_015942.1	3207552	1605514.0	1738.0	3207527	1667103	Lagging
acfr.001.c01.12_integron_05	CALIN	2.0	0.0	acfr.001.c01.12			2555448	2557535	Proteobacteria	Gammaproteobacteria	Acidithiobacillales	C	Gammaproteobacteria	3207552	0	0.0	3093.0	550	acfr	NC_015942	1	NC_015942.1	3207552	1605514.0	1738.0	3207527	1667103	Lagging
acjs.001.c01.14_integron_01	complete	5.0	0.0	acjs.001.c01.14		ND	3555809	3562825	Proteobacteria	Betaproteobacteria	Burkholderiales	C	Betaproteobacteria	4448856	0	0.0	4007.0	153	acjs	NC_008782	1	NC_008782.1	4448856	2230830.5	6402.5	5834	2117385	Lagging
acjs.001.c01.14_integron_02	CALIN	8.0	0.0	acjs.001.c01.14			4234296	4241323	Proteobacteria	Betaproteobacteria	Burkholderiales	C	Betaproteobacteria	4448856	0	0.0	4007.0	153	acjs	NC_008782	-1	NC_008782.1	4448856	2230830.5	6402.5	5834	2117385	Leading
acma.001.c01.14_integron_01	CALIN	2.0	0.0	acma.001.c01.14			2619790	2623038	Cyanobacteria	Chroococcales	Acaryochloris.	C	Cyanobacteria	6503724	0	0.0	6254.0	72	acma	NC_009925	-1	NC_009925.1	6503724	6377684.5	3125822.5	3125996	1102720	Leading
acph.001.c01.13_integron_01	CALIN	7.0	0.0	acph.001.c01.13			766354	773526	Proteobacteria	Betaproteobacteria	Candidatus Accumulibacter.	C	Betaproteobacteria	5058518	0	0.0	4326.0	153	acph	NC_013194	1	NC_013194.1	5058518	2531023.5	1764.5	328	2829364	Leading
acph.001.c01.13_integron_02	CALIN	4.0	0.0	acph.001.c01.13			1204663	1207684	Proteobacteria	Betaproteobacteria	Candidatus Accumulibacter.	C	Betaproteobacteria	5058518	0	0.0	4326.0	153	acph	NC_013194	-1	NC_013194.1	5058518	2531023.5	1764.5	328	2829364	Lagging
acph.001.c01.13_integron_03	CALIN	2.0	0.0	acph.001.c01.13			2024132	2026521	Proteobacteria	Betaproteobacteria	Candidatus Accumulibacter.	C	Betaproteobacteria	5058518	0	0.0	4326.0	153	acph	NC_013194	-1	NC_013194.1	5058518	2531023.5	1764.5	328	2829364	Lagging
acph.001.c01.13_integron_04	complete	4.0	0.0	acph.001.c01.13		ND	2038792	2045373	Proteobacteria	Betaproteobacteria	Candidatus Accumulibacter.	C	Betaproteobacteria	5058518	0	0.0	4326.0	153	acph	NC_013194	-1	NC_013194.1	5058518	2531023.5	1764.5	328	2829364	Lagging
acph.001.c01.13_integron_06	CALIN	6.0	0.0	acph.001.c01.13			4050060	4055690	Proteobacteria	Betaproteobacteria	Candidatus Accumulibacter.	C	Betaproteobacteria	5058518	0	0.0	4326.0	153	acph	NC_013194	-1	NC_013194.1	5058518	2531023.5	1764.5	328	2829364	Leading
acph.001.c01.13_integron_08	CALIN	5.0	0.0	acph.001.c01.13			5001158	5006286	Proteobacteria	Betaproteobacteria	Candidatus Accumulibacter.	C	Betaproteobacteria	5058518	0	0.0	4326.0	153	acph	NC_013194	1	NC_013194.1	5058518	2531023.5	1764.5	328	2829364	Lagging
albo.001.c01.14_integron_01	CALIN	2.0	0.0	albo.001.c01.14			2058565	2059761	Proteobacteria	Gammaproteobacteria	Oceanospirillales	C	Gammaproteobacteria	3120143	0	0.0	2755.0	550	albo	NC_008260	-1	NC_008260.1	3120143	1559817.5	3119889.0	441	1501876	Leading
albo.001.c01.14_integron_02	CALIN	2.0	0.0	albo.001.c01.14			2635371	2636824	Proteobacteria	Gammaproteobacteria	Oceanospirillales	C	Gammaproteobacteria	3120143	0	0.0	2755.0	550	albo	NC_008260	-1	NC_008260.1	3120143	1559817.5	3119889.0	441	1501876	Leading
alde.002.c01.13_integron_01	complete	8.0	0.0	alde.002.c01.13		ND	3841984	3850990	Proteobacteria	Betaproteobacteria	Burkholderiales	C	Betaproteobacteria	4995263	0	0.0	4607.0	153	alde	NC_015422	1	NC_015422.1	4995263	2539769.5	42138.0	36540	2610421	Lagging
aleh.001.c01.14_integron_01	CALIN	3.0	0.0	aleh.001.c01.14			429177	433671	Proteobacteria	Gammaproteobacteria	Chromatiales	C	Gammaproteobacteria	3275944	0	0.0	2865.0	550	aleh	NC_008340	1	NC_008340.1	3275944	1639512.5	1540.5	18621	1621156	Leading
aleh.001.c01.14_integron_02	complete	4.0	0.0	aleh.001.c01.14		ND	2046261	2055979	Proteobacteria	Gammaproteobacteria	Chromatiales	C	Gammaproteobacteria	3275944	0	0.0	2865.0	550	aleh	NC_008340	-1	NC_008340.1	3275944	1639512.5	1540.5	18621	1621156	Leading
alma.001.c01.14_integron_04	CALIN	2.0	0.0	alma.001.c01.14			2450644	2452902	Proteobacteria	Gammaproteobacteria	Alteromonadales	C	Gammaproteobacteria	4480937	0	0.0	3965.0	550	alma	NC_011138	1	NC_011138.1	4412282	2199668.5	4405809.5	1458	2237190	Lagging
alma.002.c01.11_integron_04	CALIN	4.0	0.0	alma.002.c01.11			2434924	2437286	Proteobacteria	Gammaproteobacteria	Alteromonadales	C	Gammaproteobacteria	4653851	0	0.0	3872.0	550	alma	NC_018632	1	NC_018632.1	4653851	2327053.5	128.0	1163	2333065	Lagging
alma.003.c01.11_integron_01	CALIN	6.0	0.0	alma.003.c01.11			2507346	2513664	Proteobacteria	Gammaproteobacteria	Alteromonadales	C	Gammaproteobacteria	4601785	0	0.0	3888.0	550	alma	NC_018678	1	NC_018678.1	4601785	2300783.5	4601676.0	954	2382675	Lagging
alma.004.c01.11_integron_02	CALIN	6.0	0.0	alma.004.c01.11			2541061	2545832	Proteobacteria	Gammaproteobacteria	Alteromonadales	C	Gammaproteobacteria	4629479	0	0.0	3912.0	550	alma	NC_018679	1	NC_018679.1	4629479	2314791.0	51.5	36	2404502	Lagging
alma.005.c01.11_integron_02	CALIN	5.0	0.0	alma.005.c01.11			2405108	2417822	Proteobacteria	Gammaproteobacteria	Alteromonadales	C	Gammaproteobacteria	4480507	0	0.0	3772.0	550	alma	NC_018692	1	NC_018692.1	4480507	2240567.5	314.0	18140	2273447	Lagging
alsa.001.c01.14_integron_02	CALIN	2.0	0.0	alsa.001.c01.14			1575814	1577370	Proteobacteria	Gammaproteobacteria	Vibrionales	C	Gammaproteobacteria	3325165	0	0.0	2820.0	550	alsa	NC_011312	1	NC_011312.1	3325165	1662684.0	101.5	1953	2436857	Leading
alsa.001.c01.14_integron_03	CALIN	6.0	0.0	alsa.001.c01.14			1744395	1751307	Proteobacteria	Gammaproteobacteria	Vibrionales	C	Gammaproteobacteria	3325165	0	0.0	2820.0	550	alsa	NC_011312	-1	NC_011312.1	3325165	1662684.0	101.5	1953	2436857	Lagging
alsa.001.c02.14_integron_01	complete	17.0	0.0	alsa.001.c02.14		ND	593499	615361	Proteobacteria	Gammaproteobacteria	Vibrionales	C	Gammaproteobacteria	1206461	0	0.0	984.0	550	alsa	NC_011313	1	NC_011313.1	1206461	603762.5	532.0	106787	685885	Leading
alsn.001.c01.13_integron_02	CALIN	19.0	0.0	alsn.001.c01.13			1430672	1449999	Proteobacteria	Gammaproteobacteria	Alteromonadales	C	Gammaproteobacteria	4972148	0	0.0	4371.0	550	alsn	NC_015554	-1	NC_015554.1	4972148	2486382.5	308.5	4971109	1869333	Lagging
alsn.001.c01.13_integron_03	CALIN	2.0	1.0	alsn.001.c01.13			1935702	1939599	Proteobacteria	Gammaproteobacteria	Alteromonadales	C	Gammaproteobacteria	4972148	0	0.0	4371.0	550	alsn	NC_015554	-1	NC_015554.1	4972148	2486382.5	308.5	4971109	1869333	Leading
alsn.001.c01.13_integron_04	CALIN	2.0	0.0	alsn.001.c01.13			1942150	1944678	Proteobacteria	Gammaproteobacteria	Alteromonadales	C	Gammaproteobacteria	4972148	0	0.0	4371.0	550	alsn	NC_015554	-1	NC_015554.1	4972148	2486382.5	308.5	4971109	1869333	Leading
alsn.001.c01.13_integron_05	CALIN	4.0	0.0	alsn.001.c01.13			1948207	1951621	Proteobacteria	Gammaproteobacteria	Alteromonadales	C	Gammaproteobacteria	4972148	0	0.0	4371.0	550	alsn	NC_015554	-1	NC_015554.1	4972148	2486382.5	308.5	4971109	1869333	Leading
alsn.001.c01.13_integron_07	CALIN	3.0	0.0	alsn.001.c01.13			1968231	1971683	Proteobacteria	Gammaproteobacteria	Alteromonadales	C	Gammaproteobacteria	4972148	0	0.0	4371.0	550	alsn	NC_015554	-1	NC_015554.1	4972148	2486382.5	308.5	4971109	1869333	Leading
alsn.001.c01.13_integron_08	complete	11.0	0.0	alsn.001.c01.13		ND	3532632	3541356	Proteobacteria	Gammaproteobacteria	Alteromonadales	C	Gammaproteobacteria	4972148	0	0.0	4371.0	550	alsn	NC_015554	1	NC_015554.1	4972148	2486382.5	308.5	4971109	1869333	Lagging
arni.001.c01.13_integron_02	CALIN	8.0	0.0	arni.001.c01.13			2030945	2041675	Proteobacteria	Epsilonproteobacteria	Campylobacterales	C	Epsilonproteobacteria	3192235	0	0.0	3126.0	98	arni	NC_014166	-1	NC_014166.1	3192235	1596088.0	3192205.5	143244	1611901	Leading
azsp.001.c01.14_integron_01	complete	1.0	0.0	azsp.001.c01.14		ND	9144	11803	Proteobacteria	Betaproteobacteria	Rhodocyclales	C	Betaproteobacteria	4296230	0	0.0	4086.0	153	azsp	NC_006513	-1	NC_006513.1	4296230	3826218.5	1678103.5	1767121	3753441	Leading
azsp.001.c01.14_integron_03	CALIN	2.0	0.0	azsp.001.c01.14			3573772	3576145	Proteobacteria	Betaproteobacteria	Rhodocyclales	C	Betaproteobacteria	4296230	0	0.0	4086.0	153	azsp	NC_006513	1	NC_006513.1	4296230	3826218.5	1678103.5	1767121	3753441	Leading
azsp.002.c01.14_integron_03	CALIN	3.0	0.0	azsp.002.c01.14			4075520	4078369	Proteobacteria	Betaproteobacteria	Rhodocyclales	C	Betaproteobacteria	4376040	0	0.0	3989.0	153	azsp	NC_008702	-1	NC_008702.1	4376040	2172585.0	4360605.0	4360861	2175140	Leading
caae.001.c01.12_integron_01	In0	0.0	0.0	caae.001.c01.12		ND	2660345	2661334	Chloroflexi	Caldilineae	Caldilineales	C	Chloroflexi	5144873	0	0.0	4119.0	18	caae	NC_017079	-1	NC_017079.1	5144873	3627392.5	1054956.0	1049964	3678540	Lagging
caae.001.c01.12_integron_02	complete	2.0	0.0	caae.001.c01.12		ND	3578569	3582221	Chloroflexi	Caldilineae	Caldilineales	C	Chloroflexi	5144873	0	0.0	4119.0	18	caae	NC_017079	1	NC_017079.1	5144873	3627392.5	1054956.0	1049964	3678540	Leading
ceja.001.c01.14_integron_02	complete	2.0	0.0	ceja.001.c01.14		ND	3791650	3793810	Proteobacteria	Gammaproteobacteria	Pseudomonadales	C	Gammaproteobacteria	4576573	0	0.0	3750.0	550	ceja	NC_010995	-1	NC_010995.1	4576573	2287976.5	4576263.0	4567263	2125264	Leading
chau.001.c01.14_integron_01	CALIN	5.0	0.0	chau.001.c01.14			3274824	3283771	Chloroflexi	Chloroflexales	Chloroflexaceae	C	Chloroflexi	5258541	0	0.0	3853.0	18	chau	NC_010175	1	NC_010175.1	5258541	2629170.5	5258441.0	1967135	4701033	Leading
chli.001.c01.14_integron_01	CALIN	3.0	0.0	chli.001.c01.14			725657	729486	Chlorobi	Chlorobia	Chlorobiales	C	Chlorobi	2763181	0	0.0	2434.0	11	chli	NC_010803	1	NC_010803.1	2763181	1381531.5	2763122.0	2762914	1347555	Leading
chph.001.c01.14_integron_01	complete	3.0	0.0	chph.001.c01.14		ND	287225	294266	Chlorobi	Chlorobia	Chlorobiales	C	Chlorobi	3133902	1	0.0	2650.0	11	chph	NC_008639	1	NC_008639.1	3133902	1566707.5	3133658.5	3133895	1428269	Leading
chph.001.c01.14_integron_02	CALIN	3.0	0.0	chph.001.c01.14			304390	310077	Chlorobi	Chlorobia	Chlorobiales	C	Chlorobi	3133902	0	0.0	2650.0	11	chph	NC_008639	1	NC_008639.1	3133902	1566707.5	3133658.5	3133895	1428269	Leading
chph.001.c01.14_integron_03	CALIN	2.0	0.0	chph.001.c01.14			2808205	2810325	Chlorobi	Chlorobia	Chlorobiales	C	Chlorobi	3133902	0	0.0	2650.0	11	chph	NC_008639	-1	NC_008639.1	3133902	1566707.5	3133658.5	3133895	1428269	Leading
chph.002.c01.14_integron_02	In0	0.0	0.0	chph.002.c01.14		ND	1228110	1229336	Chlorobi	Chlorobia	Chlorobiales	C	Chlorobi	2736403	0	0.0	2469.0	11	chph	NC_010831	1	NC_010831.1	2736403	1369826.0	1624.5	1942	1487397	Leading
chph.002.c01.14_integron_03	CALIN	2.0	0.0	chph.002.c01.14			1235518	1243178	Chlorobi	Chlorobia	Chlorobiales	C	Chlorobi	2736403	0	0.0	2469.0	11	chph	NC_010831	1	NC_010831.1	2736403	1369826.0	1624.5	1942	1487397	Leading
chph.002.c01.14_integron_06	CALIN	2.0	0.0	chph.002.c01.14			1670631	1672890	Chlorobi	Chlorobia	Chlorobiales	C	Chlorobi	2736403	0	0.0	2469.0	11	chph	NC_010831	-1	NC_010831.1	2736403	1369826.0	1624.5	1942	1487397	Leading
chsa.001.c01.14_integron_01	CALIN	3.0	0.0	chsa.001.c01.14			2655436	2658144	Proteobacteria	Gammaproteobacteria	Oceanospirillales	C	Gammaproteobacteria	3696649	0	0.0	3298.0	550	chsa	NC_007963	-1	NC_007963.1	3696649	1848298.0	3696622.5	177	2132014	Leading
chsa.001.c01.14_integron_02	CALIN	2.0	0.0	chsa.001.c01.14			3119875	3121631	Proteobacteria	Gammaproteobacteria	Oceanospirillales	C	Gammaproteobacteria	3696649	0	0.0	3298.0	550	chsa	NC_007963	1	NC_007963.1	3696649	1848298.0	3696622.5	177	2132014	Lagging
chsa.001.c01.14_integron_03	CALIN	2.0	0.0	chsa.001.c01.14			3231840	3234768	Proteobacteria	Gammaproteobacteria	Oceanospirillales	C	Gammaproteobacteria	3696649	0	0.0	3298.0	550	chsa	NC_007963	-1	NC_007963.1	3696649	1848298.0	3696622.5	177	2132014	Leading
chsp.001.c01.13_integron_01	CALIN	5.0	0.0	chsp.001.c01.13			3269841	3278788	Chloroflexi	Chloroflexales	Chloroflexaceae	C	Chloroflexi	5268950	0	0.0	4159.0	18	chsp	NC_012032	1	NC_012032.1	5268950	2634333.0	5268808.0	1962598	4711107	Leading
chth.001.c01.14_integron_02	In0	0.0	0.0	chth.001.c01.14		ND	1210265	1211332	Chlorobi	Chlorobia	Chlorobiales	C	Chlorobi	3293456	0	0.0	2710.0	11	chth	NC_011026	-1	NC_011026.1	3293456	2651182.0	1004454.0	982779	2653882	Lagging
chth.001.c01.14_integron_03	CALIN	2.0	0.0	chth.001.c01.14			1687520	1688144	Chlorobi	Chlorobia	Chlorobiales	C	Chlorobi	3293456	0	0.0	2710.0	11	chth	NC_011026	1	NC_011026.1	3293456	2651182.0	1004454.0	982779	2653882	Leading
coak.001.c01.13_integron_01	In0	0.0	0.0	coak.001.c01.13		ND	385675	387021	Verrucomicrobia	Opitutae	Puniceicoccales	C	Verrucomicrobia	3750771	0	0.0	3120.0	4	coak	NC_014008	-1	NC_014008.1	3750771	1875629.5	244.0	2572771	935208	Lagging
coak.001.c01.13_integron_02	complete	3.0	0.0	coak.001.c01.13		ND	3508064	3516960	Verrucomicrobia	Opitutae	Puniceicoccales	C	Verrucomicrobia	3750771	0	0.0	3120.0	4	coak	NC_014008	-1	NC_014008.1	3750771	1875629.5	244.0	2572771	935208	Lagging
cops.001.c01.14_integron_01	CALIN	2.0	0.0	cops.001.c01.14			206282	208511	Proteobacteria	Gammaproteobacteria	Alteromonadales	C	Gammaproteobacteria	5373180	0	0.0	4909.0	550	cops	NC_003910	-1	NC_003910.1	5373180	2681052.5	5367642.5	553	2732332	Lagging
cops.001.c01.14_integron_02	CALIN	3.0	0.0	cops.001.c01.14			375551	377285	Proteobacteria	Gammaproteobacteria	Alteromonadales	C	Gammaproteobacteria	5373180	0	0.0	4909.0	550	cops	NC_003910	-1	NC_003910.1	5373180	2681052.5	5367642.5	553	2732332	Lagging
cops.001.c01.14_integron_03	CALIN	3.0	0.0	cops.001.c01.14			1688925	1691906	Proteobacteria	Gammaproteobacteria	Alteromonadales	C	Gammaproteobacteria	5373180	0	0.0	4909.0	550	cops	NC_003910	1	NC_003910.1	5373180	2681052.5	5367642.5	553	2732332	Leading
cygr.001.c01.11_integron_01	In0	0.0	0.0	cygr.001.c01.11		ND	2303907	2304878	Cyanobacteria	Chroococcales	Cyanobium.	C	Cyanobacteria	3342364	0	0.0	3280.0	72	cygr	NC_019675	1	NC_019675.1	3342364	643414.0	2314596.0	2117252	885201	Leading
cygr.001.c01.11_integron_02	CALIN	2.0	0.0	cygr.001.c01.11			2980984	2985074	Cyanobacteria	Chroococcales	Cyanobium.	C	Cyanobacteria	3342364	0	0.0	3280.0	72	cygr	NC_019675	1	NC_019675.1	3342364	643414.0	2314596.0	2117252	885201	Leading
cyp1.001.c01.11_integron_01	complete	1.0	0.0	cyp1.001.c01.11		ND	141540	145460	Proteobacteria	Gammaproteobacteria	Thiotrichales	C	Gammaproteobacteria	2363215	0	0.0	2248.0	550	cyp1	NC_018697	-1	NC_018697.1	2363215	1183020.0	1412.5	826	1222261	Lagging
cyp1.001.c01.11_integron_02	CALIN	8.0	0.0	cyp1.001.c01.11			940246	949029	Proteobacteria	Gammaproteobacteria	Thiotrichales	C	Gammaproteobacteria	2363215	0	0.0	2248.0	550	cyp1	NC_018697	1	NC_018697.1	2363215	1183020.0	1412.5	826	1222261	Leading
cyp1.001.c01.11_integron_03	CALIN	6.0	0.0	cyp1.001.c01.11			1408059	1416744	Proteobacteria	Gammaproteobacteria	Thiotrichales	C	Gammaproteobacteria	2363215	0	0.0	2248.0	550	cyp1	NC_018697	-1	NC_018697.1	2363215	1183020.0	1412.5	826	1222261	Leading
cytc.004.c01.13_integron_01	CALIN	2.0	1.0	cytc.004.c01.13			107799	112367	Cyanobacteria	Chroococcales	Cyanothece.	C	Cyanobacteria	5374574	0	0.0	4966.0	72	cytc	NC_011884	-1	NC_011884.1	5374574	2688963.0	1676.0	5366819	2743130	Lagging
cytc.004.c01.13_integron_02	CALIN	2.0	0.0	cytc.004.c01.13			401576	404787	Cyanobacteria	Chroococcales	Cyanothece.	C	Cyanobacteria	5374574	0	0.0	4966.0	72	cytc	NC_011884	1	NC_011884.1	5374574	2688963.0	1676.0	5366819	2743130	Leading
cytc.004.c01.13_integron_06	CALIN	2.0	1.0	cytc.004.c01.13			4914581	4917104	Cyanobacteria	Chroococcales	Cyanothece.	C	Cyanobacteria	5374574	0	0.0	4966.0	72	cytc	NC_011884	1	NC_011884.1	5374574	2688963.0	1676.0	5366819	2743130	Lagging
cytc.005.c01.13_integron_01	CALIN	2.0	0.0	cytc.005.c01.13			4073068	4075905	Cyanobacteria	Chroococcales	Cyanothece.	C	Cyanobacteria	4669813	0	0.0	4320.0	72	cytc	NC_013161	1	NC_013161.1	4669813	3405075.5	1070169.0	2758734	86055	Leading
deak.001.c01.13_integron_02	In0	0.0	0.0	deak.001.c01.13		ND	2829867	2831264	Proteobacteria	Deltaproteobacteria	Desulfobacterales	C	Deltaproteobacteria	3097763	0	0.0	2620.0	59	deak	NC_014216	-1	NC_014216.1	3097763	896069.5	2444951.0	2445670	954537	Lagging
dear.001.c01.14_integron_02	CALIN	2.0	1.0	dear.001.c01.14			1788258	1790853	Proteobacteria	Betaproteobacteria	Rhodocyclales	C	Betaproteobacteria	4501104	0	0.0	4171.0	153	dear	NC_007298	1	NC_007298.1	4501104	2252205.0	1653.0	4911	2186548	Leading
dear.001.c01.14_integron_04	CALIN	2.0	0.0	dear.001.c01.14			2056737	2059056	Proteobacteria	Betaproteobacteria	Rhodocyclales	C	Betaproteobacteria	4501104	0	0.0	4171.0	153	dear	NC_007298	-1	NC_007298.1	4501104	2252205.0	1653.0	4911	2186548	Lagging
dear.001.c01.14_integron_05	CALIN	3.0	0.0	dear.001.c01.14			3138992	3140632	Proteobacteria	Betaproteobacteria	Rhodocyclales	C	Betaproteobacteria	4501104	0	0.0	4171.0	153	dear	NC_007298	1	NC_007298.1	4501104	2252205.0	1653.0	4911	2186548	Lagging
dear.001.c01.14_integron_06	complete	4.0	0.0	dear.001.c01.14		ND	3680916	3685612	Proteobacteria	Betaproteobacteria	Rhodocyclales	C	Betaproteobacteria	4501104	0	0.0	4171.0	153	dear	NC_007298	1	NC_007298.1	4501104	2252205.0	1653.0	4911	2186548	Lagging
deds.001.c01.13_integron_01	CALIN	3.0	0.0	deds.001.c01.13			873043	877641	Deferribacteres	Deferribacterales	Deferribacteraceae	C	Deferribacteres	2234389	0	0.0	2117.0	4	deds	NC_013939	-1	NC_013939.1	2234389	1117221.0	26.5	2010	1235270	Lagging
dein.001.c01.13_integron_03	CALIN	2.0	0.0	dein.001.c01.13			2427272	2428628	Chrysiogenetes	Chrysiogenales	Chrysiogenaceae	C	Chrysiogenetes	2928377	0	0.0	2571.0	1	dein	NC_014836	-1	NC_014836.1	2928377	1465762.0	1573.5	17012	1439266	Leading
depr.001.c01.13_integron_02	CALIN	4.0	0.0	depr.001.c01.13			1132044	1139713	Proteobacteria	Deltaproteobacteria	Desulfobacterales	C	Deltaproteobacteria	3851869	0	0.0	3283.0	59	depr	NC_014972	1	NC_014972.1	3851869	1768716.0	3694650.5	3851846	1985507	Leading
deps.001.c01.14_integron_02	CALIN	2.0	0.0	deps.001.c01.14			1932894	1934014	Proteobacteria	Deltaproteobacteria	Desulfobacterales	C	Deltaproteobacteria	3523383	0	0.0	3116.0	59	deps	NC_006138	1	NC_006138.1	3523383	2471429.0	709737.5	709725	2262715	Leading
deps.001.c01.14_integron_03	CALIN	2.0	0.0	deps.001.c01.14			2173364	2173653	Proteobacteria	Deltaproteobacteria	Desulfobacterales	C	Deltaproteobacteria	3523383	0	0.0	3116.0	59	deps	NC_006138	1	NC_006138.1	3523383	2471429.0	709737.5	709725	2262715	Leading
deps.001.c01.14_integron_04	In0	0.0	0.0	deps.001.c01.14		ND	2245267	2246304	Proteobacteria	Deltaproteobacteria	Desulfobacterales	C	Deltaproteobacteria	3523383	0	0.0	3116.0	59	deps	NC_006138	1	NC_006138.1	3523383	2471429.0	709737.5	709725	2262715	Leading
deps.001.c01.14_integron_05	CALIN	3.0	0.0	deps.001.c01.14			2296915	2301019	Proteobacteria	Deltaproteobacteria	Desulfobacterales	C	Deltaproteobacteria	3523383	0	0.0	3116.0	59	deps	NC_006138	1	NC_006138.1	3523383	2471429.0	709737.5	709725	2262715	Lagging
desu.001.c01.12_integron_01	CALIN	3.0	0.0	desu.001.c01.12			1050395	1052387	Proteobacteria	Betaproteobacteria	Rhodocyclales	C	Betaproteobacteria	3806980	0	0.0	3443.0	153	desu	NC_016616	1	NC_016616.1	3806980	2750055.0	846565.0	812338	2655122	Leading
desu.001.c01.12_integron_03	CALIN	2.0	0.0	desu.001.c01.12			2371830	2374633	Proteobacteria	Betaproteobacteria	Rhodocyclales	C	Betaproteobacteria	3806980	0	0.0	3443.0	153	desu	NC_016616	-1	NC_016616.1	3806980	2750055.0	846565.0	812338	2655122	Lagging
desu.001.c01.12_integron_05	CALIN	2.0	0.0	desu.001.c01.12			3143219	3145460	Proteobacteria	Betaproteobacteria	Rhodocyclales	C	Betaproteobacteria	3806980	0	0.0	3443.0	153	desu	NC_016616	-1	NC_016616.1	3806980	2750055.0	846565.0	812338	2655122	Leading
deto.001.c01.11_integron_01	In0	0.0	0.0	deto.001.c01.11		ND	2358229	2359302	Proteobacteria	Deltaproteobacteria	Desulfobacterales	C	Deltaproteobacteria	5197905	0	0.0	4375.0	59	deto	NC_018645	1	NC_018645.1	5197905	2598355.5	5197308.0	1	2329570	Lagging
deto.001.c01.11_integron_03	In0	0.0	0.0	deto.001.c01.11		ND	3035676	3037004	Proteobacteria	Deltaproteobacteria	Desulfobacterales	C	Deltaproteobacteria	5197905	0	0.0	4375.0	59	deto	NC_018645	1	NC_018645.1	5197905	2598355.5	5197308.0	1	2329570	Lagging
disp.001.c01.13_integron_01	complete	2.0	0.0	disp.001.c01.13		ND	2889904	2891755	Proteobacteria	Betaproteobacteria	Burkholderiales	C	Betaproteobacteria	3796573	0	0.0	3479.0	153	disp	NC_011992	1	NC_011992.1	3796573	1925059.0	26772.5	26204	1937884	Lagging
disp.001.c01.13_integron_02	CALIN	5.0	0.0	disp.001.c01.13			3556799	3560245	Proteobacteria	Betaproteobacteria	Burkholderiales	C	Betaproteobacteria	3796573	0	0.0	3479.0	153	disp	NC_011992	-1	NC_011992.1	3796573	1925059.0	26772.5	26204	1937884	Leading
feba.010.c01.13_integron_01	CALIN	2.0	0.0	feba.010.c01.13			2523363	2525397	Proteobacteria	Gammaproteobacteria	Alteromonadales	C	Gammaproteobacteria	4279159	0	0.0	3782.0	550	feba	NC_014541	-1	NC_014541.1	4279159	2134911.5	4274491.0	1103	2131919	Leading
flsi.001.c01.13_integron_02	CALIN	2.0	0.0	flsi.001.c01.13			1898767	1899885	Deferribacteres	Deferribacterales	Deferribacteraceae	C	Deferribacteres	2526590	0	0.0	2261.0	4	flsi	NC_015672	1	NC_015672.1	2526590	1264847.5	1552.5	2155	1286180	Lagging
gaca.001.c01.13_integron_01	CALIN	9.0	0.0	gaca.001.c01.13			1627354	1636831	Proteobacteria	Betaproteobacteria	Gallionellales	C	Betaproteobacteria	3162471	0	0.0	2894.0	153	gaca	NC_014394	-1	NC_014394.1	3162471	1582931.5	1696.0	1905	1472676	Leading
gaca.001.c01.13_integron_02	CALIN	2.0	0.0	gaca.001.c01.13			1879800	1882859	Proteobacteria	Betaproteobacteria	Gallionellales	C	Betaproteobacteria	3162471	0	0.0	2894.0	153	gaca	NC_014394	-1	NC_014394.1	3162471	1582931.5	1696.0	1905	1472676	Leading
geau.001.c01.13_integron_01	complete	3.0	0.0	geau.001.c01.13		ND	4143544	4148539	Gemmatimonadetes	Gemmatimonadales	Gemmatimonadaceae	C	Gemmatimonadetes	4636964	1	0.0	3935.0	1	geau	NC_012489	-1	NC_012489.1	4636964	2318429.5	4636911.5	4635344	1930413	Leading
gelo.001.c01.14_integron_01	In0	0.0	0.0	gelo.001.c01.14		ND	2399904	2400881	Proteobacteria	Deltaproteobacteria	Desulfuromonadales	C	Deltaproteobacteria	3917761	0	0.0	3606.0	59	gelo	NC_010814	1	NC_010814.1	3917761	1960635.5	1755.0	3915235	2040150	Lagging
gelo.001.c01.14_integron_02	In0	0.0	0.0	gelo.001.c01.14		ND	2764512	2765873	Proteobacteria	Deltaproteobacteria	Desulfuromonadales	C	Deltaproteobacteria	3917761	0	0.0	3606.0	59	gelo	NC_010814	1	NC_010814.1	3917761	1960635.5	1755.0	3915235	2040150	Lagging
gema.001.c01.14_integron_01	In0	0.0	0.0	gema.001.c01.14		ND	3165949	3167298	Proteobacteria	Deltaproteobacteria	Desulfuromonadales	C	Deltaproteobacteria	3997420	0	0.0	3549.0	59	gema	NC_007517	-1	NC_007517.1	3997420	1998830.5	120.5	3995029	2045466	Leading
gema.001.c01.14_integron_02	complete	1.0	0.0	gema.001.c01.14		ND	3387860	3391709	Proteobacteria	Deltaproteobacteria	Desulfuromonadales	C	Deltaproteobacteria	3997420	0	0.0	3549.0	59	gema	NC_007517	-1	NC_007517.1	3997420	1998830.5	120.5	3995029	2045466	Leading
gesu.001.c01.14_integron_01	complete	1.0	0.0	gesu.001.c01.14		ND	2705335	2709025	Proteobacteria	Deltaproteobacteria	Desulfuromonadales	C	Deltaproteobacteria	3814128	0	0.0	3430.0	59	gesu	NC_002939	1	NC_002939.1	3814139	1908550.0	1480.5	7871	1911380	Lagging
gesu.002.c01.13_integron_01	In0	0.0	0.0	gesu.002.c01.13		ND	2606699	2608072	Proteobacteria	Deltaproteobacteria	Desulfuromonadales	C	Deltaproteobacteria	3714272	0	0.0	3322.0	59	gesu	NC_017454	1	NC_017454.1	3714272	1858616.5	1480.5	7870	1836171	Lagging
geur.001.c01.14_integron_01	In0	0.0	0.0	geur.001.c01.14		ND	3329455	3330813	Proteobacteria	Deltaproteobacteria	Desulfuromonadales	C	Deltaproteobacteria	5136364	0	0.0	4358.0	59	geur	NC_009483	1	NC_009483.1	5136364	2569685.0	1503.0	5136359	2467076	Lagging
gl4H.001.c01.13_integron_02	complete	3.0	0.0	gl4H.001.c01.13		ND	2655249	2659960	Proteobacteria	Gammaproteobacteria	Alteromonadales	C	Gammaproteobacteria	5052309	0	0.0	4233.0	550	gl4H	NC_015497	-1	NC_015497.1	5052309	2525976.5	5052131.0	45	2536578	Leading
hach.001.c01.14_integron_01	CALIN	2.0	0.0	hach.001.c01.14			1351633	1352823	Proteobacteria	Gammaproteobacteria	Oceanospirillales	C	Gammaproteobacteria	7215267	0	0.0	6773.0	550	hach	NC_007645	1	NC_007645.1	7215267	3607669.0	35.5	7212881	3438285	Leading
hach.001.c01.14_integron_02	CALIN	3.0	0.0	hach.001.c01.14			1451729	1455653	Proteobacteria	Gammaproteobacteria	Oceanospirillales	C	Gammaproteobacteria	7215267	0	0.0	6773.0	550	hach	NC_007645	1	NC_007645.1	7215267	3607669.0	35.5	7212881	3438285	Leading
hach.001.c01.14_integron_03	CALIN	3.0	0.0	hach.001.c01.14			4659630	4662910	Proteobacteria	Gammaproteobacteria	Oceanospirillales	C	Gammaproteobacteria	7215267	0	0.0	6773.0	550	hach	NC_007645	-1	NC_007645.1	7215267	3607669.0	35.5	7212881	3438285	Leading
hael.001.c01.13_integron_01	CALIN	3.0	0.0	hael.001.c01.13			2273125	2281619	Proteobacteria	Gammaproteobacteria	Oceanospirillales	C	Gammaproteobacteria	4061296	0	0.0	3473.0	550	hael	NC_014532	-1	NC_014532.1	4061296	2030618.5	4061266.5	4040767	1838963	Leading
hael.001.c01.13_integron_02	CALIN	5.0	0.0	hael.001.c01.13			2692401	2696588	Proteobacteria	Gammaproteobacteria	Oceanospirillales	C	Gammaproteobacteria	4061296	0	0.0	3473.0	550	hael	NC_014532	-1	NC_014532.1	4061296	2030618.5	4061266.5	4040767	1838963	Leading
hane.001.c01.13_integron_01	CALIN	25.0	0.0	hane.001.c01.13			81722	92266	Proteobacteria	Gammaproteobacteria	Chromatiales	C	Gammaproteobacteria	2582886	0	0.0	2357.0	550	hane	NC_013422	-1	NC_013422.1	2582886	1216952.0	2508395.0	2566644	1225966	Lagging
hane.001.c01.13_integron_03	CALIN	2.0	0.0	hane.001.c01.13			751458	752914	Proteobacteria	Gammaproteobacteria	Chromatiales	C	Gammaproteobacteria	2582886	0	0.0	2357.0	550	hane	NC_013422	1	NC_013422.1	2582886	1216952.0	2508395.0	2566644	1225966	Leading
hane.001.c01.13_integron_04	CALIN	10.0	0.0	hane.001.c01.13			1783539	1791826	Proteobacteria	Gammaproteobacteria	Chromatiales	C	Gammaproteobacteria	2582886	0	0.0	2357.0	550	hane	NC_013422	1	NC_013422.1	2582886	1216952.0	2508395.0	2566644	1225966	Lagging
hane.001.c01.13_integron_05	CALIN	2.0	0.0	hane.001.c01.13			2202630	2204502	Proteobacteria	Gammaproteobacteria	Chromatiales	C	Gammaproteobacteria	2582886	0	0.0	2357.0	550	hane	NC_013422	1	NC_013422.1	2582886	1216952.0	2508395.0	2566644	1225966	Lagging
hepy.002.c01.16_integron_01	CALIN	2.0	0.0	hepy.002.c01.16			64754	67000	Proteobacteria	Epsilonproteobacteria	Campylobacterales	C	Epsilonproteobacteria	1643831	0	0.0	1488.0	98	hepy	NC_000921	-1	NC_000921.1	1643831	737323.0	1559238.5	1556599	686803	Lagging
igal.001.c01.12_integron_01	In0	0.0	0.0	igal.001.c01.12		ND	1543218	1544225	Ignavibacteria	Ignavibacteria	Ignavibacteriales	C	Ignavibacteria	3658997	0	0.0	3195.0	2	igal	NC_017464	-1	NC_017464.1	3658997	1831141.0	1642.5	414257	1796030	Lagging
igal.001.c01.12_integron_02	In0	0.0	0.0	igal.001.c01.12		ND	2670023	2671030	Ignavibacteria	Ignavibacteria	Ignavibacteriales	C	Ignavibacteria	3658997	0	0.0	3195.0	2	igal	NC_017464	1	NC_017464.1	3658997	1831141.0	1642.5	414257	1796030	Lagging
kako.001.c01.13_integron_01	CALIN	4.0	2.0	kako.001.c01.13			1941381	1944838	Proteobacteria	Gammaproteobacteria	Oceanospirillales	C	Gammaproteobacteria	2852073	0	0.0	2632.0	550	kako	NC_013166	1	NC_013166.1	2852073	1425968.5	2852005.0	807	1419191	Lagging
lech.001.c01.14_integron_01	CALIN	6.0	0.0	lech.001.c01.14			4651808	4655101	Proteobacteria	Betaproteobacteria	Burkholderiales	C	Betaproteobacteria	4909403	0	0.0	4363.0	153	lech	NC_010524	1	NC_010524.1	4909403	2454597.5	4909299.0	4889263	2028933	Lagging
maaq.001.c01.14_integron_01	complete	11.0	0.0	maaq.001.c01.14		ND	1114421	1133121	Proteobacteria	Gammaproteobacteria	Alteromonadales	C	Gammaproteobacteria	4326849	0	0.0	3858.0	550	maaq	NC_008740	1	NC_008740.1	4326849	2163568.5	144.0	4323824	1601475	Leading
maaq.001.c01.14_integron_03	complete	2.0	0.0	maaq.001.c01.14		ND	3546472	3548720	Proteobacteria	Gammaproteobacteria	Alteromonadales	C	Gammaproteobacteria	4326849	0	0.0	3858.0	550	maaq	NC_008740	-1	NC_008740.1	4326849	2163568.5	144.0	4323824	1601475	Leading
maba.001.c01.13_integron_01	CALIN	7.0	0.0	maba.001.c01.13			976586	985020	Proteobacteria	Gammaproteobacteria	Alteromonadales	C	Gammaproteobacteria	4421911	0	0.0	4180.0	550	maba	NC_017506	1	NC_017506.1	4421911	1694723.5	3905679.0	3902485	1795994	Leading
maba.001.c01.13_integron_03	CALIN	3.0	0.0	maba.001.c01.13			1516449	1519475	Proteobacteria	Gammaproteobacteria	Alteromonadales	C	Gammaproteobacteria	4421911	0	0.0	4180.0	550	maba	NC_017506	-1	NC_017506.1	4421911	1694723.5	3905679.0	3902485	1795994	Lagging
maba.001.c01.13_integron_04	CALIN	3.0	0.0	maba.001.c01.13			4390046	4393446	Proteobacteria	Gammaproteobacteria	Alteromonadales	C	Gammaproteobacteria	4421911	0	0.0	4180.0	550	maba	NC_017506	1	NC_017506.1	4421911	1694723.5	3905679.0	3902485	1795994	Leading
mabs.001.c01.11_integron_01	CALIN	3.0	0.0	mabs.001.c01.11			1727719	1731839	Proteobacteria	Gammaproteobacteria	Alteromonadales	C	Gammaproteobacteria	4063864	0	0.0	3887.0	550	mabs	NC_018268	-1	NC_018268.1	4063864	2031698.5	4063630.5	1	2021327	Lagging
mabs.001.c01.11_integron_02	CALIN	3.0	0.0	mabs.001.c01.11			1734888	1739384	Proteobacteria	Gammaproteobacteria	Alteromonadales	C	Gammaproteobacteria	4063864	0	0.0	3887.0	550	mabs	NC_018268	-1	NC_018268.1	4063864	2031698.5	4063630.5	1	2021327	Lagging
mabs.001.c01.11_integron_06	CALIN	2.0	0.0	mabs.001.c01.11			3953215	3956020	Proteobacteria	Gammaproteobacteria	Alteromonadales	C	Gammaproteobacteria	4063864	0	0.0	3887.0	550	mabs	NC_018268	-1	NC_018268.1	4063864	2031698.5	4063630.5	1	2021327	Leading
mabs.001.c01.11_integron_07	complete	3.0	0.0	mabs.001.c01.11		ND	3967882	3971054	Proteobacteria	Gammaproteobacteria	Alteromonadales	C	Gammaproteobacteria	4063864	0	0.0	3887.0	550	mabs	NC_018268	-1	NC_018268.1	4063864	2031698.5	4063630.5	1	2021327	Leading
mahd.001.c01.12_integron_01	CALIN	12.0	0.0	mahd.001.c01.12			1156823	1167822	Proteobacteria	Gammaproteobacteria	Alteromonadales	C	Gammaproteobacteria	3989480	0	0.0	3784.0	550	mahd	NC_017067	1	NC_017067.1	3989480	1994849.5	109.5	21	1926331	Leading
mahd.001.c01.12_integron_02	complete	6.0	0.0	mahd.001.c01.12		ND	1969207	1976754	Proteobacteria	Gammaproteobacteria	Alteromonadales	C	Gammaproteobacteria	3989480	0	0.0	3784.0	550	mahd	NC_017067	-1	NC_017067.1	3989480	1994849.5	109.5	21	1926331	Leading
mahd.001.c01.12_integron_03	CALIN	9.0	0.0	mahd.001.c01.12			2335846	2345751	Proteobacteria	Gammaproteobacteria	Alteromonadales	C	Gammaproteobacteria	3989480	0	0.0	3784.0	550	mahd	NC_017067	-1	NC_017067.1	3989480	1994849.5	109.5	21	1926331	Leading
mahd.001.c01.12_integron_04	CALIN	3.0	0.0	mahd.001.c01.12			3913398	3918066	Proteobacteria	Gammaproteobacteria	Alteromonadales	C	Gammaproteobacteria	3989480	0	0.0	3784.0	550	mahd	NC_017067	-1	NC_017067.1	3989480	1994849.5	109.5	21	1926331	Leading
mame.001.c01.13_integron_01	CALIN	4.0	0.0	mame.001.c01.13			3048741	3051270	Proteobacteria	Gammaproteobacteria	Oceanospirillales	C	Gammaproteobacteria	4684316	0	0.0	4121.0	550	mame	NC_015276	-1	NC_015276.1	4684316	2341953.0	4684111.0	1	2442568	Leading
mame.001.c01.13_integron_03	CALIN	2.0	0.0	mame.001.c01.13			4126002	4128406	Proteobacteria	Gammaproteobacteria	Oceanospirillales	C	Gammaproteobacteria	4684316	0	0.0	4121.0	550	mame	NC_015276	1	NC_015276.1	4684316	2341953.0	4684111.0	1	2442568	Lagging
mapo.001.c01.13_integron_01	CALIN	2.0	0.0	mapo.001.c01.13			1184775	1186567	Proteobacteria	Gammaproteobacteria	Oceanospirillales	C	Gammaproteobacteria	3899940	0	0.0	3491.0	550	mapo	NC_015559	1	NC_015559.1	3899940	1949884.5	3899854.5	3892229	1875607	Leading
mapo.001.c01.13_integron_02	CALIN	3.0	0.0	mapo.001.c01.13			1257009	1262172	Proteobacteria	Gammaproteobacteria	Oceanospirillales	C	Gammaproteobacteria	3899940	0	0.0	3491.0	550	mapo	NC_015559	-1	NC_015559.1	3899940	1949884.5	3899854.5	3892229	1875607	Lagging
mapo.001.c01.13_integron_03	CALIN	2.0	0.0	mapo.001.c01.13			1445200	1447068	Proteobacteria	Gammaproteobacteria	Oceanospirillales	C	Gammaproteobacteria	3899940	0	0.0	3491.0	550	mapo	NC_015559	1	NC_015559.1	3899940	1949884.5	3899854.5	3892229	1875607	Leading
mapo.001.c01.13_integron_06	CALIN	5.0	0.0	mapo.001.c01.13			2503687	2511263	Proteobacteria	Gammaproteobacteria	Oceanospirillales	C	Gammaproteobacteria	3899940	0	0.0	3491.0	550	mapo	NC_015559	-1	NC_015559.1	3899940	1949884.5	3899854.5	3892229	1875607	Leading
me30.001.c01.13_integron_01	complete	1.0	0.0	me30.001.c01.13		ND	2074008	2075879	Proteobacteria	Betaproteobacteria	Methylophilales	C	Betaproteobacteria	3059871	0	0.0	2764.0	153	me30	NC_014207	1	NC_014207.1	3059871	1531580.5	1645.0	3059644	1523040	Lagging
me68.001.c01.13_integron_01	CALIN	4.0	0.0	me68.001.c01.13			373826	377674	Proteobacteria	Betaproteobacteria	Methylophilales	C	Betaproteobacteria	2862391	0	0.0	2712.0	153	me68	NC_014733	1	NC_014733.1	2862391	1432906.0	1710.5	656	1439751	Leading
meaa.001.c01.12_integron_01	CALIN	2.0	0.0	meaa.001.c01.12			1336307	1340166	Proteobacteria	Gammaproteobacteria	Methylococcales	C	Gammaproteobacteria	4668296	0	0.0	3980.0	550	meaa	NC_016112	1	NC_016112.1	4668296	2335713.0	1565.0	1417	2307432	Leading
meaa.001.c01.12_integron_02	complete	5.0	0.0	meaa.001.c01.12		ND	2049996	2058171	Proteobacteria	Gammaproteobacteria	Methylococcales	C	Gammaproteobacteria	4668296	0	0.0	3980.0	550	meaa	NC_016112	1	NC_016112.1	4668296	2335713.0	1565.0	1417	2307432	Leading
mefg.001.c01.14_integron_01	complete	5.0	0.0	mefg.001.c01.14		ND	413759	418023	Proteobacteria	Betaproteobacteria	Methylophilales	C	Betaproteobacteria	2971517	0	0.0	2753.0	153	mefg	NC_007947	-1	NC_007947.1	2971517	1487331.5	1573.0	2971228	1574693	Lagging
mej7.001.c01.12_integron_01	CALIN	2.0	0.0	mej7.001.c01.12			1442392	1445148	Proteobacteria	Gammaproteobacteria	Thiotrichales	C	Gammaproteobacteria	2697465	0	0.0	2635.0	550	mej7	NC_017856	1	NC_017856.1	2697465	639118.5	1987851.0	1986300	33762	Lagging
mej7.001.c01.12_integron_02	complete	5.0	0.0	mej7.001.c01.12		ND	1489952	1498513	Proteobacteria	Gammaproteobacteria	Thiotrichales	C	Gammaproteobacteria	2697465	0	0.0	2635.0	550	mej7	NC_017856	1	NC_017856.1	2697465	639118.5	1987851.0	1986300	33762	Lagging
mejm.001.c01.12_integron_01	complete	6.0	0.0	mejm.001.c01.12		ND	927274	934892	Proteobacteria	Gammaproteobacteria	Thiotrichales	C	Gammaproteobacteria	3137192	0	0.0	3022.0	550	mejm	NC_017857	1	NC_017857.1	3137192	1874243.0	305647.0	314741	1987739	Leading
meme.001.c01.13_integron_01	complete	5.0	0.0	meme.001.c01.13		ND	1702245	1708829	Proteobacteria	Gammaproteobacteria	Methylococcales	C	Gammaproteobacteria	5051681	0	0.0	4494.0	550	meme	NC_015572	-1	NC_015572.1	5051681	2527317.0	1476.5	5975	2543275	Lagging
meme.001.c01.13_integron_02	CALIN	2.0	0.0	meme.001.c01.13			2718573	2722419	Proteobacteria	Gammaproteobacteria	Methylococcales	C	Gammaproteobacteria	5051681	0	0.0	4494.0	550	meme	NC_015572	-1	NC_015572.1	5051681	2527317.0	1476.5	5975	2543275	Leading
meme.001.c01.13_integron_05	CALIN	2.0	0.0	meme.001.c01.13			4998971	5002539	Proteobacteria	Gammaproteobacteria	Methylococcales	C	Gammaproteobacteria	5051681	0	0.0	4494.0	550	meme	NC_015572	-1	NC_015572.1	5051681	2527317.0	1476.5	5975	2543275	Leading
memo.001.c01.13_integron_01	complete	2.0	0.0	memo.001.c01.13		ND	406621	410121	Proteobacteria	Betaproteobacteria	Methylophilales	C	Betaproteobacteria	2547570	0	0.0	2338.0	153	memo	NC_012968	-1	NC_012968.1	2547570	1275529.5	1744.5	2547104	1221779	Lagging
memo.001.c01.13_integron_02	CALIN	3.0	0.0	memo.001.c01.13			1517159	1519028	Proteobacteria	Betaproteobacteria	Methylophilales	C	Betaproteobacteria	2547570	0	0.0	2338.0	153	memo	NC_012968	1	NC_012968.1	2547570	1275529.5	1744.5	2547104	1221779	Lagging
mepe.001.c01.14_integron_01	CALIN	5.0	0.0	mepe.001.c01.14			409569	414496	Proteobacteria	Betaproteobacteria	Burkholderiales	C	Betaproteobacteria	4044195	0	0.0	3819.0	153	mepe	NC_008825	1	NC_008825.1	4044195	2023804.0	1706.5	4042623	1987891	Leading
mepe.001.c01.14_integron_03	complete	3.0	0.0	mepe.001.c01.14		ND	723880	726410	Proteobacteria	Betaproteobacteria	Burkholderiales	C	Betaproteobacteria	4044195	0	0.0	3819.0	153	mepe	NC_008825	-1	NC_008825.1	4044195	2023804.0	1706.5	4042623	1987891	Lagging
mepe.001.c01.14_integron_04	CALIN	2.0	0.0	mepe.001.c01.14			2772059	2775192	Proteobacteria	Betaproteobacteria	Burkholderiales	C	Betaproteobacteria	4044195	0	0.0	3819.0	153	mepe	NC_008825	-1	NC_008825.1	4044195	2023804.0	1706.5	4042623	1987891	Leading
mero.001.c01.11_integron_01	complete	1.0	0.0	mero.001.c01.11		ND	657605	662437	Ignavibacteria	Ignavibacteria	Ignavibacteriales	C	Ignavibacteria	3300414	1	0.0	2840.0	2	mero	NC_018178	-1	NC_018178.1	3300414	2850704.0	1200497.0	1202330	2943545	Leading
mesi.001.c01.13_integron_01	CALIN	2.0	0.0	mesi.001.c01.13			374340	377457	Proteobacteria	Betaproteobacteria	Methylophilales	C	Betaproteobacteria	2995511	0	0.0	2817.0	153	mesi	NC_012969	1	NC_012969.1	2995511	1499427.0	1671.5	656	1432155	Leading
niet.001.c01.14_integron_01	CALIN	4.0	0.0	niet.001.c01.14			367984	373120	Proteobacteria	Betaproteobacteria	Nitrosomonadales	C	Betaproteobacteria	2661057	0	0.0	2444.0	153	niet	NC_008344	1	NC_008344.1	2661057	1332045.0	1516.5	102164	1282740	Leading
niet.001.c01.14_integron_04	CALIN	2.0	1.0	niet.001.c01.14			1096410	1098710	Proteobacteria	Betaproteobacteria	Nitrosomonadales	C	Betaproteobacteria	2661057	0	0.0	2444.0	153	niet	NC_008344	-1	NC_008344.1	2661057	1332045.0	1516.5	102164	1282740	Lagging
niet.001.c01.14_integron_06	complete	2.0	0.0	niet.001.c01.14		ND	1435095	1438108	Proteobacteria	Betaproteobacteria	Nitrosomonadales	C	Betaproteobacteria	2661057	0	0.0	2444.0	153	niet	NC_008344	1	NC_008344.1	2661057	1332045.0	1516.5	102164	1282740	Lagging
nieu.001.c01.14_integron_01	In0	0.0	0.0	nieu.001.c01.14		ND	490875	491753	Proteobacteria	Betaproteobacteria	Nitrosomonadales	C	Betaproteobacteria	2812094	0	0.0	2461.0	153	nieu	NC_004757	1	NC_004757.1	2812094	1407737.5	1690.5	2808924	965209	Leading
nieu.001.c01.14_integron_03	CALIN	4.0	0.0	nieu.001.c01.14			2284248	2291085	Proteobacteria	Betaproteobacteria	Nitrosomonadales	C	Betaproteobacteria	2812094	0	0.0	2461.0	153	nieu	NC_004757	-1	NC_004757.1	2812094	1407737.5	1690.5	2808924	965209	Leading
nieu.001.c01.14_integron_04	complete	1.0	0.0	nieu.001.c01.14		ND	2376658	2381669	Proteobacteria	Betaproteobacteria	Nitrosomonadales	C	Betaproteobacteria	2812094	0	0.0	2461.0	153	nieu	NC_004757	1	NC_004757.1	2812094	1407737.5	1690.5	2808924	965209	Lagging
nieu.001.c01.14_integron_05	CALIN	2.0	0.0	nieu.001.c01.14			2647815	2650370	Proteobacteria	Betaproteobacteria	Nitrosomonadales	C	Betaproteobacteria	2812094	0	0.0	2461.0	153	nieu	NC_004757	-1	NC_004757.1	2812094	1407737.5	1690.5	2808924	965209	Leading
nihl.001.c01.13_integron_01	complete	3.0	0.0	nihl.001.c01.13		ND	1265924	1273392	Proteobacteria	Gammaproteobacteria	Chromatiales	C	Gammaproteobacteria	4079427	0	0.0	3749.0	550	nihl	NC_013960	-1	NC_013960.1	4079427	2041458.0	1744.5	1512	3204925	Lagging
nihl.001.c01.13_integron_02	CALIN	7.0	0.0	nihl.001.c01.13			2373457	2381915	Proteobacteria	Gammaproteobacteria	Chromatiales	C	Gammaproteobacteria	4079427	0	0.0	3749.0	550	nihl	NC_013960	1	NC_013960.1	4079427	2041458.0	1744.5	1512	3204925	Leading
nioc.001.c01.14_integron_01	CALIN	2.0	0.0	nioc.001.c01.14			87829	90867	Proteobacteria	Gammaproteobacteria	Chromatiales	C	Gammaproteobacteria	3481691	0	0.0	2974.0	550	nioc	NC_007484	1	NC_007484.1	3481691	1742805.5	1960.0	3481525	1849809	Leading
nioc.001.c01.14_integron_02	CALIN	2.0	0.0	nioc.001.c01.14			185695	187459	Proteobacteria	Gammaproteobacteria	Chromatiales	C	Gammaproteobacteria	3481691	0	0.0	2974.0	550	nioc	NC_007484	1	NC_007484.1	3481691	1742805.5	1960.0	3481525	1849809	Leading
nioc.001.c01.14_integron_03	CALIN	6.0	0.0	nioc.001.c01.14			448476	454968	Proteobacteria	Gammaproteobacteria	Chromatiales	C	Gammaproteobacteria	3481691	0	0.0	2974.0	550	nioc	NC_007484	1	NC_007484.1	3481691	1742805.5	1960.0	3481525	1849809	Leading
nioc.001.c01.14_integron_04	CALIN	2.0	0.0	nioc.001.c01.14			566152	567910	Proteobacteria	Gammaproteobacteria	Chromatiales	C	Gammaproteobacteria	3481691	0	0.0	2974.0	550	nioc	NC_007484	1	NC_007484.1	3481691	1742805.5	1960.0	3481525	1849809	Leading
nioc.001.c01.14_integron_05	CALIN	5.0	0.0	nioc.001.c01.14			612237	618165	Proteobacteria	Gammaproteobacteria	Chromatiales	C	Gammaproteobacteria	3481691	0	0.0	2974.0	550	nioc	NC_007484	1	NC_007484.1	3481691	1742805.5	1960.0	3481525	1849809	Leading
nioc.001.c01.14_integron_07	CALIN	2.0	0.0	nioc.001.c01.14			1207324	1210489	Proteobacteria	Gammaproteobacteria	Chromatiales	C	Gammaproteobacteria	3481691	0	0.0	2974.0	550	nioc	NC_007484	1	NC_007484.1	3481691	1742805.5	1960.0	3481525	1849809	Leading
nioc.001.c01.14_integron_08	CALIN	3.0	0.0	nioc.001.c01.14			1429244	1434692	Proteobacteria	Gammaproteobacteria	Chromatiales	C	Gammaproteobacteria	3481691	0	0.0	2974.0	550	nioc	NC_007484	1	NC_007484.1	3481691	1742805.5	1960.0	3481525	1849809	Leading
nioc.001.c01.14_integron_10	CALIN	4.0	0.0	nioc.001.c01.14			3329831	3333905	Proteobacteria	Gammaproteobacteria	Chromatiales	C	Gammaproteobacteria	3481691	0	0.0	2974.0	550	nioc	NC_007484	-1	NC_007484.1	3481691	1742805.5	1960.0	3481525	1849809	Leading
nioc.001.c01.14_integron_11	CALIN	2.0	0.0	nioc.001.c01.14			3342479	3344988	Proteobacteria	Gammaproteobacteria	Chromatiales	C	Gammaproteobacteria	3481691	0	0.0	2974.0	550	nioc	NC_007484	-1	NC_007484.1	3481691	1742805.5	1960.0	3481525	1849809	Leading
niwa.001.c01.13_integron_01	complete	4.0	0.0	niwa.001.c01.13		ND	70931	77089	Proteobacteria	Gammaproteobacteria	Chromatiales	C	Gammaproteobacteria	3328570	0	0.0	2860.0	550	niwa	NC_014315	1	NC_014315.1	3328570	1666053.5	1768.5	3328346	1590406	Leading
niwa.001.c01.13_integron_05	CALIN	9.0	0.0	niwa.001.c01.13			2110624	2117389	Proteobacteria	Gammaproteobacteria	Chromatiales	C	Gammaproteobacteria	3328570	0	0.0	2860.0	550	niwa	NC_014315	-1	NC_014315.1	3328570	1666053.5	1768.5	3328346	1590406	Leading
niwa.001.c01.13_integron_07	CALIN	2.0	0.0	niwa.001.c01.13			2742605	2744935	Proteobacteria	Gammaproteobacteria	Chromatiales	C	Gammaproteobacteria	3328570	0	0.0	2860.0	550	niwa	NC_014315	-1	NC_014315.1	3328570	1666053.5	1768.5	3328346	1590406	Leading
niwa.001.c01.13_integron_08	CALIN	3.0	0.0	niwa.001.c01.13			2862067	2865545	Proteobacteria	Gammaproteobacteria	Chromatiales	C	Gammaproteobacteria	3328570	0	0.0	2860.0	550	niwa	NC_014315	-1	NC_014315.1	3328570	1666053.5	1768.5	3328346	1590406	Leading
niwa.001.c01.13_integron_09	CALIN	5.0	0.0	niwa.001.c01.13			3134028	3139254	Proteobacteria	Gammaproteobacteria	Chromatiales	C	Gammaproteobacteria	3328570	0	0.0	2860.0	550	niwa	NC_014315	-1	NC_014315.1	3328570	1666053.5	1768.5	3328346	1590406	Leading
niwa.001.c01.13_integron_10	CALIN	3.0	0.0	niwa.001.c01.13			3151662	3156072	Proteobacteria	Gammaproteobacteria	Chromatiales	C	Gammaproteobacteria	3328570	0	0.0	2860.0	550	niwa	NC_014315	-1	NC_014315.1	3328570	1666053.5	1768.5	3328346	1590406	Leading
ocgk.001.c01.12_integron_02	CALIN	2.0	0.0	ocgk.001.c01.12			2288211	2291556	Proteobacteria	Gammaproteobacteria	Aeromonadales	C	Gammaproteobacteria	3514537	0	0.0	3208.0	550	ocgk	NC_016745	-1	NC_016745.1	3514537	2215736.5	458468.0	462314	2236768	Leading
opte.001.c01.14_integron_01	CALIN	6.0	0.0	opte.001.c01.14			3326727	3334037	Verrucomicrobia	Opitutae	Opitutales	C	Verrucomicrobia	5957605	0	0.0	4612.0	4	opte	NC_010571	1	NC_010571.1	5957605	2978567.5	5957370.0	1000015	4236599	Leading
opte.001.c01.14_integron_02	CALIN	7.0	0.0	opte.001.c01.14			3908988	3913244	Verrucomicrobia	Opitutae	Opitutales	C	Verrucomicrobia	5957605	0	0.0	4612.0	4	opte	NC_010571	1	NC_010571.1	5957605	2978567.5	5957370.0	1000015	4236599	Leading
pamu.003.c01.12_integron_01	CALIN	2.0	3.0	pamu.003.c01.12			336102	338484	Proteobacteria	Gammaproteobacteria	Pasteurellales	C	Gammaproteobacteria	2349518	0	0.0	2098.0	550	pamu	NC_016808	1	NC_016808.1	2349518	686829.0	1861588.0	1861809	712618	Leading
peca.001.c01.14_integron_02	CALIN	5.0	0.0	peca.001.c01.14			640811	648544	Proteobacteria	Deltaproteobacteria	Desulfuromonadales	C	Deltaproteobacteria	3665893	0	0.0	3304.0	59	peca	NC_007498	-1	NC_007498.1	3665893	1834501.5	1555.0	2111	1888362	Lagging
peca.001.c01.14_integron_03	complete	1.0	0.0	peca.001.c01.14		ND	653872	656757	Proteobacteria	Deltaproteobacteria	Desulfuromonadales	C	Deltaproteobacteria	3665893	0	0.0	3304.0	59	peca	NC_007498	-1	NC_007498.1	3665893	1834501.5	1555.0	2111	1888362	Lagging
peca.001.c01.14_integron_04	complete	3.0	0.0	peca.001.c01.14		ND	1615835	1624214	Proteobacteria	Deltaproteobacteria	Desulfuromonadales	C	Deltaproteobacteria	3665893	0	0.0	3304.0	59	peca	NC_007498	1	NC_007498.1	3665893	1834501.5	1555.0	2111	1888362	Leading
peca.001.c01.14_integron_05	CALIN	3.0	0.0	peca.001.c01.14			3549778	3553827	Proteobacteria	Deltaproteobacteria	Desulfuromonadales	C	Deltaproteobacteria	3665893	0	0.0	3304.0	59	peca	NC_007498	-1	NC_007498.1	3665893	1834501.5	1555.0	2111	1888362	Leading
peph.001.c01.14_integron_02	CALIN	3.0	0.0	peph.001.c01.14			2745761	2748310	Chlorobi	Chlorobia	Chlorobiales	C	Chlorobi	3018238	0	0.0	2707.0	11	peph	NC_011060	-1	NC_011060.1	3018238	1510724.0	1605.0	3018231	1460046	Leading
pepr.001.c01.14_integron_01	In0	0.0	0.0	pepr.001.c01.14		ND	2846104	2847510	Proteobacteria	Deltaproteobacteria	Desulfuromonadales	C	Deltaproteobacteria	4008000	0	0.0	3576.0	59	pepr	NC_008609	1	NC_008609.1	4008000	2003825.0	4007825.0	7988	2067590	Lagging
phmi.001.c01.12_integron_01	CALIN	13.0	0.0	phmi.001.c01.12			1346175	1351859	Planctomycetes	Phycisphaerae	Phycisphaerales	C	Planctomycetes	3803225	0	0.0	3201.0	7	phmi	NC_017080	1	NC_017080.1	3803225	1901527.5	3803140.0	81071	2081869	Leading
phmi.001.c01.12_integron_02	complete	9.0	0.0	phmi.001.c01.12		ND	2346886	2355020	Planctomycetes	Phycisphaerae	Phycisphaerales	C	Planctomycetes	3803225	0	0.0	3201.0	7	phmi	NC_017080	1	NC_017080.1	3803225	1901527.5	3803140.0	81071	2081869	Lagging
pisp.001.c01.14_integron_01	CALIN	4.0	0.0	pisp.001.c01.14			1615430	1620007	Planctomycetes	Planctomycetia	Planctomycetales	C	Planctomycetes	7145576	0	0.0	7325.0	7	pisp	NC_005027	-1	NC_005027.1	7145576	1878980.5	5451768.5	5463835	1951150	Lagging
pisp.001.c01.14_integron_02	In0	0.0	0.0	pisp.001.c01.14		ND	1627662	1629014	Planctomycetes	Planctomycetia	Planctomycetales	C	Planctomycetes	7145576	0	0.0	7325.0	7	pisp	NC_005027	-1	NC_005027.1	7145576	1878980.5	5451768.5	5463835	1951150	Lagging
pist.001.c01.13_integron_02	CALIN	5.0	0.0	pist.001.c01.13			541058	548052	Planctomycetes	Planctomycetia	Planctomycetales	C	Planctomycetes	6196199	0	0.0	4717.0	7	pist	NC_013720	-1	NC_013720.1	6196199	4379492.5	1281393.0	1283264	4361765	Leading
pist.001.c01.13_integron_04	CALIN	4.0	0.0	pist.001.c01.13			1426063	1431540	Planctomycetes	Planctomycetia	Planctomycetales	C	Planctomycetes	6196199	0	0.0	4717.0	7	pist	NC_013720	1	NC_013720.1	6196199	4379492.5	1281393.0	1283264	4361765	Leading
pl73.001.c01.11_integron_01	In0	0.0	0.0	pl73.001.c01.11		ND	2931992	2932963	Cyanobacteria	Pleurocapsales	Pleurocapsa.	C	Cyanobacteria	4986817	0	0.0	4268.0	72	pl73	NC_019689	1	NC_019689.1	4986817	2495457.0	2048.5	1992899	4298008	Leading
pl73.001.c01.11_integron_03	complete	1.0	0.0	pl73.001.c01.11		ND	4351669	4356265	Cyanobacteria	Pleurocapsales	Pleurocapsa.	C	Cyanobacteria	4986817	1	0.0	4268.0	72	pl73	NC_019689	-1	NC_019689.1	4986817	2495457.0	2048.5	1992899	4298008	Leading
plbr.001.c01.13_integron_01	CALIN	3.0	0.0	plbr.001.c01.13			861834	865054	Planctomycetes	Planctomycetia	Planctomycetales	C	Planctomycetes	6006602	0	0.0	4750.0	7	plbr	NC_015174	-1	NC_015174.1	6006602	4407673.0	1404372.0	1401301	4170711	Leading
plli.001.c01.13_integron_01	CALIN	6.0	0.0	plli.001.c01.13			428102	433366	Planctomycetes	Planctomycetia	Planctomycetales	C	Planctomycetes	5423075	0	0.0	4198.0	7	plli	NC_014148	1	NC_014148.1	5423075	2711837.0	299.5	5148630	2084144	Leading
pojs.001.c01.14_integron_01	CALIN	2.0	0.0	pojs.001.c01.14			1986045	1988480	Proteobacteria	Betaproteobacteria	Burkholderiales	C	Betaproteobacteria	5200264	0	0.0	4817.0	153	pojs	NC_007948	1	NC_007948.1	5200264	2601710.5	1578.5	5244	2592445	Leading
pojs.001.c01.14_integron_04	CALIN	2.0	0.0	pojs.001.c01.14			5123513	5126489	Proteobacteria	Betaproteobacteria	Burkholderiales	C	Betaproteobacteria	5200264	0	0.0	4817.0	153	pojs	NC_007948	1	NC_007948.1	5200264	2601710.5	1578.5	5244	2592445	Lagging
prae.001.c01.14_integron_01	CALIN	2.0	0.0	prae.001.c01.14			967362	973348	Chlorobi	Chlorobia	Chlorobiales	C	Chlorobi	2512923	0	0.0	2263.0	11	prae	NC_011059	1	NC_011059.1	2512923	1256244.0	2512705.5	2512923	1225275	Leading
ps99.001.c01.13_integron_01	CALIN	2.0	0.0	ps99.001.c01.13			1434915	1435956	Proteobacteria	Gammaproteobacteria	Alteromonadales	C	Gammaproteobacteria	3332787	0	0.0	3078.0	550	ps99	NC_014803	1	NC_014803.1	3332787	1656839.0	3323232.5	30	1648126	Leading
ps99.001.c02.13_integron_01	CALIN	2.0	0.0	ps99.001.c02.13			500271	501436	Proteobacteria	Gammaproteobacteria	Alteromonadales	C	Gammaproteobacteria	704884	0	0.0	634.0	550	ps99	NC_014800	1	NC_014800.1	704884	352216.0	704658.0	23154	693063	Leading
psat.001.c01.14_integron_02	In0	0.0	0.0	psat.001.c01.14		ND	2232104	2232943	Proteobacteria	Gammaproteobacteria	Alteromonadales	C	Gammaproteobacteria	5187005	0	0.0	4281.0	550	psat	NC_008228	1	NC_008228.1	5187005	2585884.0	5179386.5	5186200	2551142	Leading
psfu.001.c01.13_integron_01	CALIN	2.0	0.0	psfu.001.c01.13			1969409	1970944	Proteobacteria	Gammaproteobacteria	Pseudomonadales	C	Gammaproteobacteria	4920769	0	0.0	4461.0	550	psfu	NC_015556	1	NC_015556.1	4920769	2460155.0	4920539.5	6560	2598305	Leading
psha.001.c01.14_integron_01	complete	2.0	0.0	psha.001.c01.14		ND	1540233	1546019	Proteobacteria	Gammaproteobacteria	Alteromonadales	C	Gammaproteobacteria	3214944	0	0.0	2939.0	550	psha	NC_007481	1	NC_007481.1	3214944	1601343.5	3208815.5	30	1622736	Leading
psin.001.c01.14_integron_01	CALIN	2.0	0.0	psin.001.c01.14			160558	165179	Proteobacteria	Gammaproteobacteria	Alteromonadales	C	Gammaproteobacteria	4559598	0	0.0	3545.0	550	psin	NC_008709	1	NC_008709.1	4559598	2278645.5	4558444.5	11	2334846	Leading
psin.001.c01.14_integron_02	CALIN	2.0	0.0	psin.001.c01.14			304283	307978	Proteobacteria	Gammaproteobacteria	Alteromonadales	C	Gammaproteobacteria	4559598	0	0.0	3545.0	550	psin	NC_008709	-1	NC_008709.1	4559598	2278645.5	4558444.5	11	2334846	Lagging
psin.001.c01.14_integron_04	In0	0.0	0.0	psin.001.c01.14		ND	1711236	1712210	Proteobacteria	Gammaproteobacteria	Alteromonadales	C	Gammaproteobacteria	4559598	0	0.0	3545.0	550	psin	NC_008709	1	NC_008709.1	4559598	2278645.5	4558444.5	11	2334846	Leading
psme.001.c01.13_integron_01	CALIN	6.0	0.0	psme.001.c01.13			3510691	3513051	Proteobacteria	Gammaproteobacteria	Pseudomonadales	C	Gammaproteobacteria	5434353	0	0.0	4958.0	550	psme	NC_015410	1	NC_015410.1	5434353	2716992.5	5434169.0	42801	2746852	Lagging
psme.001.c01.13_integron_02	complete	4.0	0.0	psme.001.c01.13		ND	3706613	3710234	Proteobacteria	Gammaproteobacteria	Pseudomonadales	C	Gammaproteobacteria	5434353	0	0.0	4958.0	550	psme	NC_015410	1	NC_015410.1	5434353	2716992.5	5434169.0	42801	2746852	Lagging
psmu.001.c01.14_integron_01	CALIN	7.0	0.0	psmu.001.c01.14			3402354	3407632	Proteobacteria	Gammaproteobacteria	Pseudomonadales	C	Gammaproteobacteria	5072807	0	0.0	4594.0	550	psmu	NC_009439	1	NC_009439.1	5072807	2536223.0	5072626.5	5059433	2441394	Lagging
pssu.001.c01.13_integron_02	CALIN	7.0	1.0	pssu.001.c01.13			3071974	3077511	Proteobacteria	Gammaproteobacteria	Xanthomonadales	C	Gammaproteobacteria	3419049	0	0.0	3070.0	550	pssu	NC_014924	-1	NC_014924.1	3419049	1711194.5	1670.0	14290	1723185	Leading
rata.001.c01.13_integron_01	CALIN	3.0	0.0	rata.001.c01.13			1380768	1381993	Proteobacteria	Betaproteobacteria	Burkholderiales	C	Betaproteobacteria	4070193	0	0.0	3879.0	153	rata	NC_015677	-1	NC_015677.1	4070193	2058196.5	23100.0	3964148	2092236	Lagging
rata.001.c01.13_integron_02	CALIN	3.0	0.0	rata.001.c01.13			2723913	2728521	Proteobacteria	Betaproteobacteria	Burkholderiales	C	Betaproteobacteria	4070193	0	0.0	3879.0	153	rata	NC_015677	-1	NC_015677.1	4070193	2058196.5	23100.0	3964148	2092236	Leading
rhfe.001.c01.14_integron_01	CALIN	4.0	0.0	rhfe.001.c01.14			2776630	2780383	Proteobacteria	Betaproteobacteria	Burkholderiales	C	Betaproteobacteria	4712337	0	0.0	4169.0	153	rhfe	NC_007908	-1	NC_007908.1	4712337	2397104.5	40936.0	35358	2505898	Leading
roca.001.c01.14_integron_01	In0	0.0	0.0	roca.001.c01.14		ND	815092	815781	Chloroflexi	Chloroflexales	Chloroflexaceae	C	Chloroflexi	5723298	0	0.0	4330.0	18	roca	NC_009767	1	NC_009767.1	5723298	2861797.5	148.5	438197	2918683	Leading
roca.001.c01.14_integron_03	complete	3.0	0.0	roca.001.c01.14		ND	3716862	3719719	Chloroflexi	Chloroflexales	Chloroflexaceae	C	Chloroflexi	5723298	0	0.0	4330.0	18	roca	NC_009767	1	NC_009767.1	5723298	2861797.5	148.5	438197	2918683	Lagging
roca.001.c01.14_integron_04	complete	1.0	0.0	roca.001.c01.14		ND	5648846	5653153	Chloroflexi	Chloroflexales	Chloroflexaceae	C	Chloroflexi	5723298	0	0.0	4330.0	18	roca	NC_009767	1	NC_009767.1	5723298	2861797.5	148.5	438197	2918683	Lagging
rosp.001.c01.14_integron_01	complete	1.0	0.0	rosp.001.c01.14		ND	1038674	1043463	Chloroflexi	Chloroflexales	Chloroflexaceae	C	Chloroflexi	5801598	0	0.0	4517.0	18	rosp	NC_009523	-1	NC_009523.1	5801598	2900990.5	191.5	5796580	3129936	Lagging
ruge.001.c01.12_integron_01	complete	5.0	0.0	ruge.001.c01.12		ND	1237498	1241919	Proteobacteria	Betaproteobacteria	Burkholderiales	C	Betaproteobacteria	5043253	0	0.0	4693.0	153	ruge	NC_017075	1	NC_017075.1	5043253	2521521.0	5043147.5	28082	2945362	Leading
sade.001.c01.14_integron_02	CALIN	38.0	1.0	sade.001.c01.14			2305630	2336384	Proteobacteria	Gammaproteobacteria	Alteromonadales	C	Gammaproteobacteria	5057531	0	0.0	4007.0	550	sade	NC_007912	1	NC_007912.1	5057531	2524152.0	5052917.5	5048205	2474448	Leading
sade.001.c01.14_integron_03	CALIN	26.0	0.0	sade.001.c01.14			2952573	2975276	Proteobacteria	Gammaproteobacteria	Alteromonadales	C	Gammaproteobacteria	5057531	0	0.0	4007.0	550	sade	NC_007912	-1	NC_007912.1	5057531	2524152.0	5052917.5	5048205	2474448	Leading
sade.001.c01.14_integron_04	CALIN	15.0	0.0	sade.001.c01.14			3934172	3943586	Proteobacteria	Gammaproteobacteria	Alteromonadales	C	Gammaproteobacteria	5057531	0	0.0	4007.0	550	sade	NC_007912	-1	NC_007912.1	5057531	2524152.0	5052917.5	5048205	2474448	Leading
saru.001.c01.14_integron_01	In0	0.0	0.0	saru.001.c01.14		ND	77736	79091	Bacteroidetes	Bacteroidetes Order II. Incertae sedis	Rhodothermaceae	C	Bacteroidetes	3551823	0	0.0	2801.0	97	saru	NC_007677	1	NC_007677.1	3551823	1788837.5	12926.0	3551261	1870843	Leading
saru.001.c01.14_integron_02	In0	0.0	0.0	saru.001.c01.14		ND	1134702	1135658	Bacteroidetes	Bacteroidetes Order II. Incertae sedis	Rhodothermaceae	C	Bacteroidetes	3551823	0	0.0	2801.0	97	saru	NC_007677	-1	NC_007677.1	3551823	1788837.5	12926.0	3551261	1870843	Lagging
saru.003.c01.13_integron_01	In0	0.0	0.0	saru.003.c01.13		ND	77999	78628	Bacteroidetes	Bacteroidetes Order II. Incertae sedis	Rhodothermaceae	C	Bacteroidetes	3619447	0	0.0	3086.0	97	saru	NC_014032	1	NC_014032.1	3619447	1822896.0	13172.5	17694	1934294	Leading
saru.003.c01.13_integron_02	In0	0.0	0.0	saru.003.c01.13		ND	1228474	1229259	Bacteroidetes	Bacteroidetes Order II. Incertae sedis	Rhodothermaceae	C	Bacteroidetes	3619447	0	0.0	3086.0	97	saru	NC_014032	-1	NC_014032.1	3619447	1822896.0	13172.5	17694	1934294	Lagging
sham.001.c01.14_integron_02	complete	3.0	0.0	sham.001.c01.14		ND	1638456	1644714	Proteobacteria	Gammaproteobacteria	Alteromonadales	C	Gammaproteobacteria	4306142	0	0.0	3645.0	550	sham	NC_008700	-1	NC_008700.1	4306142	2152918.0	4305989.0	520	2177752	Lagging
sham.001.c01.14_integron_03	complete	2.0	0.0	sham.001.c01.14		ND	1999827	2003623	Proteobacteria	Gammaproteobacteria	Alteromonadales	C	Gammaproteobacteria	4306142	0	0.0	3645.0	550	sham	NC_008700	1	NC_008700.1	4306142	2152918.0	4305989.0	520	2177752	Leading
shan.001.c01.14_integron_04	CALIN	2.0	0.0	shan.001.c01.14			2789019	2790071	Proteobacteria	Gammaproteobacteria	Alteromonadales	C	Gammaproteobacteria	4972204	0	0.0	4111.0	550	shan	NC_008577	-1	NC_008577.1	4972204	2495451.0	9349.0	1712	2527833	Leading
shan.001.c01.14_integron_05	CALIN	3.0	0.0	shan.001.c01.14			2976766	2980094	Proteobacteria	Gammaproteobacteria	Alteromonadales	C	Gammaproteobacteria	4972204	0	0.0	4111.0	550	shan	NC_008577	-1	NC_008577.1	4972204	2495451.0	9349.0	1712	2527833	Leading
shan.001.c01.14_integron_06	CALIN	3.0	0.0	shan.001.c01.14			3255834	3260740	Proteobacteria	Gammaproteobacteria	Alteromonadales	C	Gammaproteobacteria	4972204	0	0.0	4111.0	550	shan	NC_008577	1	NC_008577.1	4972204	2495451.0	9349.0	1712	2527833	Lagging
shan.001.c01.14_integron_07	CALIN	2.0	0.0	shan.001.c01.14			4058954	4061092	Proteobacteria	Gammaproteobacteria	Alteromonadales	C	Gammaproteobacteria	4972204	0	0.0	4111.0	550	shan	NC_008577	-1	NC_008577.1	4972204	2495451.0	9349.0	1712	2527833	Leading
shba.002.c01.14_integron_03	CALIN	2.0	0.0	shba.002.c01.14			2395002	2396522	Proteobacteria	Gammaproteobacteria	Alteromonadales	C	Gammaproteobacteria	5347283	0	0.0	4499.0	550	shba	NC_009997	1	NC_009997.1	5347283	2673800.0	158.5	105	2735345	Leading
shba.002.c01.14_integron_04	CALIN	2.0	0.0	shba.002.c01.14			3473549	3475743	Proteobacteria	Gammaproteobacteria	Alteromonadales	C	Gammaproteobacteria	5347283	0	0.0	4499.0	550	shba	NC_009997	-1	NC_009997.1	5347283	2673800.0	158.5	105	2735345	Leading
shba.002.c01.14_integron_06	CALIN	2.0	0.0	shba.002.c01.14			5040352	5041915	Proteobacteria	Gammaproteobacteria	Alteromonadales	C	Gammaproteobacteria	5347283	0	0.0	4499.0	550	shba	NC_009997	-1	NC_009997.1	5347283	2673800.0	158.5	105	2735345	Leading
shba.003.c01.14_integron_02	CALIN	4.0	0.0	shba.003.c01.14			873943	876490	Proteobacteria	Gammaproteobacteria	Alteromonadales	C	Gammaproteobacteria	5229686	0	0.0	4323.0	550	shba	NC_009665	1	NC_009665.1	5229686	2615001.5	158.5	105	2634401	Leading
shba.003.c01.14_integron_05	CALIN	2.0	0.0	shba.003.c01.14			3060649	3064031	Proteobacteria	Gammaproteobacteria	Alteromonadales	C	Gammaproteobacteria	5229686	0	0.0	4323.0	550	shba	NC_009665	-1	NC_009665.1	5229686	2615001.5	158.5	105	2634401	Leading
shba.004.c01.14_integron_01	CALIN	3.0	0.0	shba.004.c01.14			1925099	1927000	Proteobacteria	Gammaproteobacteria	Alteromonadales	C	Gammaproteobacteria	5145902	0	0.0	4245.0	550	shba	NC_011663	1	NC_011663.1	5145902	2572804.5	5145755.5	47	2638013	Leading
shba.004.c01.14_integron_02	CALIN	2.0	0.0	shba.004.c01.14			2939742	2942037	Proteobacteria	Gammaproteobacteria	Alteromonadales	C	Gammaproteobacteria	5145902	0	0.0	4245.0	550	shba	NC_011663	-1	NC_011663.1	5145902	2572804.5	5145755.5	47	2638013	Leading
shba.005.c01.13_integron_03	CALIN	2.0	0.0	shba.005.c01.13			2354482	2356080	Proteobacteria	Gammaproteobacteria	Alteromonadales	C	Gammaproteobacteria	5288069	0	0.0	4471.0	550	shba	NC_016901	1	NC_016901.1	5288069	2643885.0	5287919.5	44	2684896	Leading
shba.005.c01.13_integron_04	CALIN	2.0	0.0	shba.005.c01.13			3411696	3413765	Proteobacteria	Gammaproteobacteria	Alteromonadales	C	Gammaproteobacteria	5288069	0	0.0	4471.0	550	shba	NC_016901	-1	NC_016901.1	5288069	2643885.0	5287919.5	44	2684896	Leading
shba.005.c01.13_integron_06	CALIN	2.0	0.0	shba.005.c01.13			4982279	4983842	Proteobacteria	Gammaproteobacteria	Alteromonadales	C	Gammaproteobacteria	5288069	0	0.0	4471.0	550	shba	NC_016901	-1	NC_016901.1	5288069	2643885.0	5287919.5	44	2684896	Leading
shde.001.c01.14_integron_01	complete	1.0	0.0	shde.001.c01.14		ND	1299208	1301439	Proteobacteria	Gammaproteobacteria	Alteromonadales	C	Gammaproteobacteria	4545906	0	0.0	3754.0	550	shde	NC_007954	1	NC_007954.1	4545906	2272730.5	4545683.5	4531399	2174701	Leading
shfl.004.c01.13_integron_02	CALIN	3.0	1.0	shfl.004.c01.13			3946993	3949504	Proteobacteria	Gammaproteobacteria	Enterobacteriales	C	Gammaproteobacteria	4650856	0	0.0	4372.0	550	shfl	NC_017328	1	NC_017328.1	4650856	1647396.5	3972824.5	3853923	1660832	Leading
shha.001.c01.14_integron_02	complete	1.0	0.0	shha.001.c01.14		ND	1962081	1965712	Proteobacteria	Gammaproteobacteria	Alteromonadales	C	Gammaproteobacteria	5226917	0	0.0	4278.0	550	shha	NC_010334	1	NC_010334.1	5226917	2613317.5	5226776.0	1	2669987	Leading
shlo.001.c01.14_integron_01	CALIN	2.0	0.0	shlo.001.c01.14			2193844	2196405	Proteobacteria	Gammaproteobacteria	Alteromonadales	C	Gammaproteobacteria	4602594	0	0.0	3859.0	550	shlo	NC_009092	1	NC_009092.1	4602594	2301186.5	4602483.5	4585487	2292316	Leading
shlo.001.c01.14_integron_02	CALIN	2.0	0.0	shlo.001.c01.14			3229038	3230904	Proteobacteria	Gammaproteobacteria	Alteromonadales	C	Gammaproteobacteria	4602594	0	0.0	3859.0	550	shlo	NC_009092	-1	NC_009092.1	4602594	2301186.5	4602483.5	4585487	2292316	Leading
shlo.001.c01.14_integron_03	CALIN	4.0	0.0	shlo.001.c01.14			3739119	3741480	Proteobacteria	Gammaproteobacteria	Alteromonadales	C	Gammaproteobacteria	4602594	0	0.0	3859.0	550	shlo	NC_009092	-1	NC_009092.1	4602594	2301186.5	4602483.5	4585487	2292316	Leading
shon.001.c01.15_integron_01	CALIN	3.0	0.0	shon.001.c01.15			1587418	1590882	Proteobacteria	Gammaproteobacteria	Alteromonadales	C	Gammaproteobacteria	4969811	0	0.0	4065.0	550	shon	NC_004347	1	NC_004347.1	4969803	2491547.0	6645.5	144	2483234	Leading
shon.001.c01.15_integron_02	complete	1.0	0.0	shon.001.c01.15		ND	2130767	2135072	Proteobacteria	Gammaproteobacteria	Alteromonadales	C	Gammaproteobacteria	4969811	0	0.0	4065.0	550	shon	NC_004347	-1	NC_004347.1	4969803	2491547.0	6645.5	144	2483234	Lagging
shon.002.c01.14_integron_02	CALIN	2.0	0.0	shon.002.c01.14			2194609	2197571	Proteobacteria	Gammaproteobacteria	Alteromonadales	C	Gammaproteobacteria	4706287	0	0.0	3924.0	550	shon	NC_008321	1	NC_008321.1	4706287	2352999.5	4706143.0	565	2394892	Leading
shon.002.c01.14_integron_03	CALIN	2.0	0.0	shon.002.c01.14			2529646	2530328	Proteobacteria	Gammaproteobacteria	Alteromonadales	C	Gammaproteobacteria	4706287	0	0.0	3924.0	550	shon	NC_008321	1	NC_008321.1	4706287	2352999.5	4706143.0	565	2394892	Lagging
shon.002.c01.14_integron_05	CALIN	3.0	0.0	shon.002.c01.14			2742612	2745815	Proteobacteria	Gammaproteobacteria	Alteromonadales	C	Gammaproteobacteria	4706287	0	0.0	3924.0	550	shon	NC_008321	-1	NC_008321.1	4706287	2352999.5	4706143.0	565	2394892	Leading
shpe.001.c01.14_integron_05	CALIN	2.0	0.0	shpe.001.c01.14			3471633	3473815	Proteobacteria	Gammaproteobacteria	Alteromonadales	C	Gammaproteobacteria	5174581	0	0.0	4241.0	550	shpe	NC_009901	-1	NC_009901.1	5174581	2587290.5	0.0	7	2676678	Leading
shpi.001.c01.14_integron_03	complete	1.0	0.0	shpi.001.c01.14		ND	1964608	1968374	Proteobacteria	Gammaproteobacteria	Alteromonadales	C	Gammaproteobacteria	5396476	0	0.0	4933.0	550	shpi	NC_011566	-1	NC_011566.1	5396476	2714232.0	15994.0	118	2707105	Lagging
shpi.001.c01.14_integron_05	CALIN	2.0	0.0	shpi.001.c01.14			3904409	3906716	Proteobacteria	Gammaproteobacteria	Alteromonadales	C	Gammaproteobacteria	5396476	0	0.0	4933.0	550	shpi	NC_011566	1	NC_011566.1	5396476	2714232.0	15994.0	118	2707105	Lagging
shpu.001.c01.14_integron_01	CALIN	3.0	0.0	shpu.001.c01.14			1561833	1566113	Proteobacteria	Gammaproteobacteria	Alteromonadales	C	Gammaproteobacteria	4659220	0	0.0	3972.0	550	shpu	NC_009438	1	NC_009438.1	4659220	2329535.0	4659145.0	4615779	2236500	Leading
shpu.002.c01.13_integron_02	In0	0.0	0.0	shpu.002.c01.13		ND	840866	841825	Proteobacteria	Gammaproteobacteria	Alteromonadales	C	Gammaproteobacteria	4840251	0	0.0	4176.0	550	shpu	NC_017566	-1	NC_017566.1	4840251	2419978.5	4840104.0	46	2285519	Lagging
shpu.002.c01.13_integron_04	CALIN	3.0	0.0	shpu.002.c01.13			1566566	1571293	Proteobacteria	Gammaproteobacteria	Alteromonadales	C	Gammaproteobacteria	4840251	0	0.0	4176.0	550	shpu	NC_017566	1	NC_017566.1	4840251	2419978.5	4840104.0	46	2285519	Leading
shpu.002.c01.13_integron_05	In0	0.0	0.0	shpu.002.c01.13		ND	3458779	3459738	Proteobacteria	Gammaproteobacteria	Alteromonadales	C	Gammaproteobacteria	4840251	0	0.0	4176.0	550	shpu	NC_017566	-1	NC_017566.1	4840251	2419978.5	4840104.0	46	2285519	Leading
shpu.002.c01.13_integron_07	CALIN	2.0	0.0	shpu.002.c01.13			3547141	3548659	Proteobacteria	Gammaproteobacteria	Alteromonadales	C	Gammaproteobacteria	4840251	0	0.0	4176.0	550	shpu	NC_017566	-1	NC_017566.1	4840251	2419978.5	4840104.0	46	2285519	Leading
shso.001.c01.14_integron_01	CALIN	3.0	1.0	shso.001.c01.14			4110397	4111928	Proteobacteria	Gammaproteobacteria	Enterobacteriales	C	Gammaproteobacteria	4825265	0	0.0	4214.0	550	shso	NC_007384	-1	NC_007384.1	4825265	1673936.0	4086568.5	3920030	1739354	Lagging
shsp.001.c01.14_integron_01	complete	1.0	0.0	shsp.001.c01.14		ND	2518070	2520631	Proteobacteria	Gammaproteobacteria	Alteromonadales	C	Gammaproteobacteria	4792610	0	0.0	4006.0	550	shsp	NC_008322	-1	NC_008322.1	4792610	2396163.0	4792468.0	4784747	2319873	Leading
shsp.001.c01.14_integron_02	CALIN	2.0	0.0	shsp.001.c01.14			2683635	2685250	Proteobacteria	Gammaproteobacteria	Alteromonadales	C	Gammaproteobacteria	4792610	0	0.0	4006.0	550	shsp	NC_008322	-1	NC_008322.1	4792610	2396163.0	4792468.0	4784747	2319873	Leading
shsp.001.c01.14_integron_03	CALIN	3.0	0.0	shsp.001.c01.14			4600590	4602310	Proteobacteria	Gammaproteobacteria	Alteromonadales	C	Gammaproteobacteria	4792610	0	0.0	4006.0	550	shsp	NC_008322	1	NC_008322.1	4792610	2396163.0	4792468.0	4784747	2319873	Lagging
shsp.001.c01.14_integron_04	CALIN	2.0	0.0	shsp.001.c01.14			4630424	4635313	Proteobacteria	Gammaproteobacteria	Alteromonadales	C	Gammaproteobacteria	4792610	0	0.0	4006.0	550	shsp	NC_008322	-1	NC_008322.1	4792610	2396163.0	4792468.0	4784747	2319873	Leading
shsp.002.c01.14_integron_03	CALIN	2.0	0.0	shsp.002.c01.14			1040253	1041472	Proteobacteria	Gammaproteobacteria	Alteromonadales	C	Gammaproteobacteria	4708380	0	0.0	4044.0	550	shsp	NC_008750	1	NC_008750.1	4708380	2354118.0	4708308.0	1	2364990	Leading
shwo.001.c01.14_integron_01	complete	3.0	0.0	shwo.001.c01.14		ND	3241305	3247655	Proteobacteria	Gammaproteobacteria	Alteromonadales	C	Gammaproteobacteria	5935403	0	0.0	4880.0	550	shwo	NC_010506	1	NC_010506.1	5935403	2967875.5	174.0	5903872	2958829	Lagging
shwo.001.c01.14_integron_03	complete	3.0	0.0	shwo.001.c01.14		ND	5209347	5213028	Proteobacteria	Gammaproteobacteria	Alteromonadales	C	Gammaproteobacteria	5935403	0	0.0	4880.0	550	shwo	NC_010506	-1	NC_010506.1	5935403	2967875.5	174.0	5903872	2958829	Leading
shwo.001.c01.14_integron_05	CALIN	3.0	0.0	shwo.001.c01.14			5598829	5603435	Proteobacteria	Gammaproteobacteria	Alteromonadales	C	Gammaproteobacteria	5935403	0	0.0	4880.0	550	shwo	NC_010506	1	NC_010506.1	5935403	2967875.5	174.0	5903872	2958829	Lagging
siag.001.c01.11_integron_01	CALIN	7.0	0.0	siag.001.c01.11			2855782	2862202	Proteobacteria	Gammaproteobacteria	Simiduia.	C	Gammaproteobacteria	4300227	0	0.0	3820.0	550	siag	NC_018868	1	NC_018868.1	4309711	618641.5	2773497.0	2774845	670188	Leading
siag.001.c01.11_integron_02	In0	0.0	0.0	siag.001.c01.11		ND	3032196	3033206	Proteobacteria	Gammaproteobacteria	Simiduia.	C	Gammaproteobacteria	4300227	0	0.0	3820.0	550	siag	NC_018868	1	NC_018868.1	4309711	618641.5	2773497.0	2774845	670188	Leading
siag.001.c01.11_integron_03	complete	1.0	0.0	siag.001.c01.11		ND	3398673	3400308	Proteobacteria	Gammaproteobacteria	Simiduia.	C	Gammaproteobacteria	4300227	0	0.0	3820.0	550	siag	NC_018868	1	NC_018868.1	4309711	618641.5	2773497.0	2774845	670188	Leading
sili.001.c01.13_integron_01	complete	8.0	0.0	sili.001.c01.13		ND	388272	393886	Proteobacteria	Betaproteobacteria	Gallionellales	C	Betaproteobacteria	3003656	0	0.0	2980.0	153	sili	NC_013959	1	NC_013959.1	3003656	1631329.0	129501.0	4893	1542799	Leading
soce.001.c01.14_integron_01	In0	0.0	0.0	soce.001.c01.14		ND	651516	652466	Proteobacteria	Deltaproteobacteria	Myxococcales	C	Deltaproteobacteria	13033779	0	0.0	9374.0	59	soce	NC_010162	1	NC_010162.1	13033779	4838347.5	11355237.0	11319831	4895340	Leading
spaf.001.c01.12_integron_01	CALIN	3.0	0.0	spaf.001.c01.12			1166113	1170166	Spirochaetes	Spirochaetales	Spirochaetaceae	C	Spirochaetes	3285855	0	0.0	2782.0	56	spaf	NC_017098	-1	NC_017098.1	3285855	1644444.5	1517.0	3285710	1721550	Lagging
spaf.001.c01.12_integron_02	complete	1.0	0.0	spaf.001.c01.12		ND	1604985	1608641	Spirochaetes	Spirochaetales	Spirochaetaceae	C	Spirochaetes	3285855	0	0.0	2782.0	56	spaf	NC_017098	-1	NC_017098.1	3285855	1644444.5	1517.0	3285710	1721550	Lagging
spca.001.c01.13_integron_01	complete	2.0	0.0	spca.001.c01.13		ND	1926802	1930392	Spirochaetes	Spirochaetales	Spirochaetaceae	C	Spirochaetes	3239340	0	0.0	2789.0	56	spca	NC_015732	1	NC_015732.1	3239340	1621220.5	1550.5	1413	1569818	Lagging
spca.001.c01.13_integron_02	CALIN	15.0	0.0	spca.001.c01.13			1937108	1960551	Spirochaetes	Spirochaetales	Spirochaetaceae	C	Spirochaetes	3239340	0	0.0	2789.0	56	spca	NC_015732	1	NC_015732.1	3239340	1621220.5	1550.5	1413	1569818	Lagging
spca.001.c01.13_integron_04	CALIN	2.0	0.0	spca.001.c01.13			1970158	1972833	Spirochaetes	Spirochaetales	Spirochaetaceae	C	Spirochaetes	3239340	0	0.0	2789.0	56	spca	NC_015732	1	NC_015732.1	3239340	1621220.5	1550.5	1413	1569818	Lagging
suau.001.c01.13_integron_01	complete	8.0	0.0	suau.001.c01.13		ND	1146671	1159501	Proteobacteria	Epsilonproteobacteria	Campylobacterales	C	Epsilonproteobacteria	2153198	0	0.0	2158.0	98	suau	NC_014506	1	NC_014506.1	2153198	1076636.0	37.0	2733	1132472	Lagging
sudn.001.c01.14_integron_01	complete	2.0	0.0	sudn.001.c01.14		ND	798759	806280	Proteobacteria	Epsilonproteobacteria	Campylobacterales	C	Epsilonproteobacteria	2201561	0	0.0	2096.0	98	sudn	NC_007575	-1	NC_007575.1	2201561	1100744.5	2201525.0	328	1135413	Lagging
sy63.001.c01.11_integron_01	CALIN	2.0	0.0	sy63.001.c01.11			1908896	1910806	Cyanobacteria	Chroococcales	Synechococcus.	C	Cyanobacteria	3697276	0	0.0	3513.0	72	sy63	NC_019680	-1	NC_019680.1	3697276	1850547.5	1909.5	1059933	3688053	Lagging
tetu.001.c01.13_integron_01	CALIN	3.0	0.0	tetu.001.c01.13			554174	558166	Proteobacteria	Gammaproteobacteria	Alteromonadales	C	Gammaproteobacteria	5193164	0	0.0	4254.0	550	tetu	NC_012997	-1	NC_012997.1	5193164	2596437.0	5193019.0	5187399	2540215	Lagging
tetu.001.c01.13_integron_03	complete	2.0	0.0	tetu.001.c01.13		ND	1349704	1352504	Proteobacteria	Gammaproteobacteria	Alteromonadales	C	Gammaproteobacteria	5193164	0	0.0	4254.0	550	tetu	NC_012997	-1	NC_012997.1	5193164	2596437.0	5193019.0	5187399	2540215	Lagging
tetu.001.c01.13_integron_05	CALIN	6.0	0.0	tetu.001.c01.13			2261981	2266018	Proteobacteria	Gammaproteobacteria	Alteromonadales	C	Gammaproteobacteria	5193164	0	0.0	4254.0	550	tetu	NC_012997	1	NC_012997.1	5193164	2596437.0	5193019.0	5187399	2540215	Leading
tetu.001.c01.13_integron_06	CALIN	2.0	0.0	tetu.001.c01.13			2268819	2273265	Proteobacteria	Gammaproteobacteria	Alteromonadales	C	Gammaproteobacteria	5193164	0	0.0	4254.0	550	tetu	NC_012997	1	NC_012997.1	5193164	2596437.0	5193019.0	5187399	2540215	Leading
tetu.001.c01.13_integron_08	CALIN	4.0	0.0	tetu.001.c01.13			4566302	4570311	Proteobacteria	Gammaproteobacteria	Alteromonadales	C	Gammaproteobacteria	5193164	0	0.0	4254.0	550	tetu	NC_012997	-1	NC_012997.1	5193164	2596437.0	5193019.0	5187399	2540215	Leading
tetu.001.c01.13_integron_09	CALIN	28.0	0.0	tetu.001.c01.13			4924885	4946880	Proteobacteria	Gammaproteobacteria	Alteromonadales	C	Gammaproteobacteria	5193164	0	0.0	4254.0	550	tetu	NC_012997	-1	NC_012997.1	5193164	2596437.0	5193019.0	5187399	2540215	Leading
thcr.001.c01.14_integron_02	CALIN	3.0	0.0	thcr.001.c01.14			1532791	1536815	Proteobacteria	Gammaproteobacteria	Thiotrichales	C	Gammaproteobacteria	2427734	0	0.0	2196.0	550	thcr	NC_007520	1	NC_007520.1	2427734	1213762.0	2427629.0	60007	1313563	Lagging
thde.001.c01.14_integron_01	CALIN	2.0	0.0	thde.001.c01.14			398164	400180	Proteobacteria	Betaproteobacteria	Hydrogenophilales	C	Betaproteobacteria	2909809	0	0.0	2827.0	153	thde	NC_007404	1	NC_007404.1	2909809	1456504.0	1599.5	5037	1440335	Leading
thde.001.c01.14_integron_02	complete	8.0	0.0	thde.001.c01.14		ND	1266036	1271704	Proteobacteria	Betaproteobacteria	Hydrogenophilales	C	Betaproteobacteria	2909809	0	0.0	2827.0	153	thde	NC_007404	-1	NC_007404.1	2909809	1456504.0	1599.5	5037	1440335	Lagging
thid.001.c01.13_integron_01	complete	3.0	0.0	thid.001.c01.13		ND	1332885	1338739	Thermodesulfobacteria	Thermodesulfobacteriales	Thermodesulfobacteriaceae	C	Thermodesulfobacteria	2322224	0	0.0	2195.0	2	thid	NC_015681	1	NC_015681.1	2322224	2215327.5	1054215.5	1165889	763	Leading
thid.001.c01.13_integron_02	complete	2.0	0.0	thid.001.c01.13		ND	1429095	1433932	Thermodesulfobacteria	Thermodesulfobacteriales	Thermodesulfobacteriaceae	C	Thermodesulfobacteria	2322224	0	0.0	2195.0	2	thid	NC_015681	-1	NC_015681.1	2322224	2215327.5	1054215.5	1165889	763	Lagging
thk9.001.c01.13_integron_01	CALIN	2.0	0.0	thk9.001.c01.13			2610939	2613486	Proteobacteria	Gammaproteobacteria	Chromatiales	C	Gammaproteobacteria	2744800	0	0.0	2575.0	550	thk9	NC_013889	-1	NC_013889.1	2744800	1374011.5	1611.5	2732578	1325554	Leading
thpp.001.c01.13_integron_04	complete	2.0	0.0	thpp.001.c01.13		ND	2843327	2846064	Proteobacteria	Gammaproteobacteria	Chromatiales	C	Gammaproteobacteria	3464554	0	0.0	3283.0	550	thpp	NC_011901	-1	NC_011901.1	3464554	1733909.0	1632.0	3448642	1720080	Leading
thsp.001.c01.14_integron_01	CALIN	2.0	0.0	thsp.001.c01.14			39923	42494	Proteobacteria	Betaproteobacteria	Rhodocyclales	C	Betaproteobacteria	4496212	0	0.0	3903.0	153	thsp	NC_011662	-1	NC_011662.1	2621531	1474334.0	163568.5	159663	2447430	Leading
thvi.001.c01.12_integron_01	CALIN	2.0	0.0	thvi.001.c01.12			439275	442535	Proteobacteria	Gammaproteobacteria	Chromatiales	C	Gammaproteobacteria	5017071	0	0.0	4330.0	550	thvi	NC_018012	1	NC_018012.1	5017071	616446.0	3124981.5	2984396	775742	Leading
thvi.001.c01.12_integron_02	CALIN	12.0	0.0	thvi.001.c01.12			1334651	1351610	Proteobacteria	Gammaproteobacteria	Chromatiales	C	Gammaproteobacteria	5017071	0	0.0	4330.0	550	thvi	NC_018012	1	NC_018012.1	5017071	616446.0	3124981.5	2984396	775742	Lagging
thvi.001.c01.12_integron_03	CALIN	2.0	0.0	thvi.001.c01.12			2573843	2575737	Proteobacteria	Gammaproteobacteria	Chromatiales	C	Gammaproteobacteria	5017071	0	0.0	4330.0	550	thvi	NC_018012	1	NC_018012.1	5017071	616446.0	3124981.5	2984396	775742	Lagging
trbr.001.c01.13_integron_01	complete	1.0	0.0	trbr.001.c01.13		ND	1342819	1345421	Spirochaetes	Spirochaetales	Spirochaetaceae	C	Spirochaetes	3055580	1	0.0	2531.0	56	trbr	NC_015500	1	NC_015500.1	3055580	1529507.0	1717.0	3055404	1585617	Leading
trde.001.c01.14_integron_01	CALIN	3.0	0.0	trde.001.c01.14			297787	300777	Spirochaetes	Spirochaetales	Spirochaetaceae	C	Spirochaetes	2843201	0	0.0	2767.0	56	trde	NC_002967	-1	NC_002967.1	2843201	1686819.0	265218.5	2842835	1641037	Lagging
trde.001.c01.14_integron_02	complete	3.0	0.0	trde.001.c01.14		ND	1868604	1874294	Spirochaetes	Spirochaetales	Spirochaetaceae	C	Spirochaetes	2843201	1	0.0	2767.0	56	trde	NC_002967	-1	NC_002967.1	2843201	1686819.0	265218.5	2842835	1641037	Leading
trsu.001.c01.13_integron_01	complete	1.0	0.0	trsu.001.c01.13		ND	716056	719978	Spirochaetes	Spirochaetales	Spirochaetaceae	C	Spirochaetes	2731853	1	0.0	2452.0	56	trsu	NC_015385	1	NC_015385.1	2731853	1367560.0	1633.5	1964	1355326	Leading
vian.001.c02.13_integron_02	CALIN	11.0	0.0	vian.001.c02.13			944670	952035	Proteobacteria	Gammaproteobacteria	Vibrionales	C	Gammaproteobacteria	988135	0	0.0	920.0	550	vian	NC_015637	-1	NC_015637.1	988135	40416.5	534484.0	534975	17591	Lagging
vian.001.c02.13_integron_03	CALIN	9.0	0.0	vian.001.c02.13			983505	988102	Proteobacteria	Gammaproteobacteria	Vibrionales	C	Gammaproteobacteria	988135	0	0.0	920.0	550	vian	NC_015637	-1	NC_015637.1	988135	40416.5	534484.0	534975	17591	Lagging
vich.002.c02.16_integron_01	CALIN	17.0	0.0	vich.002.c02.16			800211	813432	Proteobacteria	Gammaproteobacteria	Vibrionales	C	Gammaproteobacteria	1108250	0	0.0	1133.0	550	vich	NC_009456	-1	NC_009456.1	1108250	706155.0	152030.0	1108189	567674	Leading
vich.003.c02.13_integron_01	CALIN	8.0	0.0	vich.003.c02.13			932119	938275	Proteobacteria	Gammaproteobacteria	Vibrionales	C	Gammaproteobacteria	1086784	0	0.0	1004.0	550	vich	NC_012667	-1	NC_012667.1	1086784	816392.5	273000.5	273869	852074	Leading
vich.006.c02.13_integron_02	CALIN	17.0	0.0	vich.006.c02.13			450510	463731	Proteobacteria	Gammaproteobacteria	Vibrionales	C	Gammaproteobacteria	1111222	0	0.0	1117.0	550	vich	NC_012583	1	NC_012583.1	1111222	556301.0	690.0	79	696264	Leading
viej.001.c01.12_integron_01	CALIN	14.0	0.0	viej.001.c01.12			1964268	1975226	Proteobacteria	Gammaproteobacteria	Vibrionales	C	Gammaproteobacteria	3478307	0	0.0	3075.0	550	viej	NC_016613	-1	NC_016613.1	3478307	1740228.0	1074.5	3478193	1628361	Leading
viej.001.c01.12_integron_02	complete	12.0	0.0	viej.001.c01.12		ND	2144374	2154079	Proteobacteria	Gammaproteobacteria	Vibrionales	C	Gammaproteobacteria	3478307	0	0.0	3075.0	550	viej	NC_016613	-1	NC_016613.1	3478307	1740228.0	1074.5	3478193	1628361	Leading
viex.001.c01.13_integron_02	CALIN	20.0	0.0	viex.001.c01.13			1822924	1842639	Proteobacteria	Gammaproteobacteria	Vibrionales	C	Gammaproteobacteria	3259580	0	0.0	2915.0	550	viex	NC_013456	1	NC_013456.1	3259580	2057468.0	427678.0	428062	2066673	Leading
viex.001.c01.13_integron_03	CALIN	3.0	0.0	viex.001.c01.13			1854535	1856737	Proteobacteria	Gammaproteobacteria	Vibrionales	C	Gammaproteobacteria	3259580	0	0.0	2915.0	550	viex	NC_013456	1	NC_013456.1	3259580	2057468.0	427678.0	428062	2066673	Leading
viha.001.c01.14_integron_01	In0	0.0	0.0	viha.001.c01.14		ND	1995702	1996658	Proteobacteria	Gammaproteobacteria	Vibrionales	C	Gammaproteobacteria	3765351	0	0.0	3548.0	550	viha	NC_009783	1	NC_009783.1	3765351	2298907.5	416232.0	414910	2295364	Leading
visp.001.c01.14_integron_01	CALIN	2.0	0.0	visp.001.c01.14			1367940	1370039	Proteobacteria	Gammaproteobacteria	Vibrionales	C	Gammaproteobacteria	3299303	0	0.0	2947.0	550	visp	NC_011753	1	NC_011753.1	3299302	1657034.5	7383.5	3299211	1611836	Leading
visp.001.c01.14_integron_02	CALIN	2.0	0.0	visp.001.c01.14			2022005	2022981	Proteobacteria	Gammaproteobacteria	Vibrionales	C	Gammaproteobacteria	3299303	0	0.0	2947.0	550	visp	NC_011753	-1	NC_011753.1	3299302	1657034.5	7383.5	3299211	1611836	Leading
visp.001.c01.14_integron_03	complete	5.0	0.0	visp.001.c01.14		ND	2026433	2033786	Proteobacteria	Gammaproteobacteria	Vibrionales	C	Gammaproteobacteria	3299303	0	0.0	2947.0	550	visp	NC_011753	-1	NC_011753.1	3299302	1657034.5	7383.5	3299211	1611836	Leading
visp.001.c02.14_integron_01	CALIN	3.0	0.0	visp.001.c02.14			904385	908214	Proteobacteria	Gammaproteobacteria	Vibrionales	C	Gammaproteobacteria	1675515	0	0.0	1485.0	550	visp	NC_011744	-1	NC_011744.1	1675519	837537.5	1675297.0	1673461	815282	Leading
vivu.003.c02.13_integron_01	CALIN	2.0	0.0	vivu.003.c02.13			336803	338626	Proteobacteria	Gammaproteobacteria	Vibrionales	C	Gammaproteobacteria	1813536	0	0.0	1582.0	550	vivu	NC_014966	-1	NC_014966.1	1813536	906254.0	1813022.0	3114	918618	Lagging
xaax.001.c01.15_integron_02	CALIN	2.0	0.0	xaax.001.c01.15			2936959	2938138	Proteobacteria	Gammaproteobacteria	Xanthomonadales	C	Gammaproteobacteria	5175554	0	0.0	4312.0	550	xaax	NC_003919	-1	NC_003919.1	5175554	2589285.5	1508.5	5071633	2484710	Leading
xaax.002.c01.12_integron_01	CALIN	4.0	0.0	xaax.002.c01.12			375916	377867	Proteobacteria	Gammaproteobacteria	Xanthomonadales	C	Gammaproteobacteria	4967469	0	0.0	4181.0	550	xaax	NC_016010	-1	NC_016010.1	4967469	2485243.0	1508.5	4891489	2550849	Lagging
xaax.002.c01.12_integron_02	CALIN	2.0	0.0	xaax.002.c01.12			2844648	2845986	Proteobacteria	Gammaproteobacteria	Xanthomonadales	C	Gammaproteobacteria	4967469	0	0.0	4181.0	550	xaax	NC_016010	-1	NC_016010.1	4967469	2485243.0	1508.5	4891489	2550849	Leading
xaca.004.c01.13_integron_01	CALIN	8.0	0.0	xaca.004.c01.13			2799778	2803435	Proteobacteria	Gammaproteobacteria	Xanthomonadales	C	Gammaproteobacteria	4941214	0	0.0	4516.0	550	xaca	NC_017271	-1	NC_017271.1	4941214	2472274.0	1667.0	12948	2465693	Leading
xaor.001.c01.14_integron_03	complete	1.0	0.0	xaor.001.c01.14		ND	4508301	4511344	Proteobacteria	Gammaproteobacteria	Xanthomonadales	C	Gammaproteobacteria	4941439	0	0.0	4065.0	550	xaor	NC_006834	1	NC_006834.1	4941439	2472231.5	1512.0	4745652	2421063	Lagging
xaor.002.c01.14_integron_02	complete	1.0	0.0	xaor.002.c01.14		ND	4505738	4509873	Proteobacteria	Gammaproteobacteria	Xanthomonadales	C	Gammaproteobacteria	4940217	0	0.0	4372.0	550	xaor	NC_007705	1	NC_007705.1	4940217	2471616.5	1508.0	4741644	2402265	Lagging
xaor.003.c01.14_integron_01	complete	1.0	0.0	xaor.003.c01.14		ND	578483	582673	Proteobacteria	Gammaproteobacteria	Xanthomonadales	C	Gammaproteobacteria	5240075	0	0.0	4988.0	550	xaor	NC_010717	-1	NC_010717.1	5240075	2623419.5	3382.0	5089149	2348788	Lagging
